# Supplementary material for: Dissecting the Invasion-Associated Long Non-coding RNAs Using Single-Cell RNA-Seq Data of Glioblastoma
Source: Front Genet. 2021 Jan 11;11:633455. doi: 10.3389/fgene.2020.633455 (PMC7831882; doi:10.3389/fgene.2020.633455)
Supplement: Supplementary file 2 [file Table_2.XLSX]

## Sheet: Upregulated PCGs
Ensembl_ID	Pr(>Chisq)	coef	ci.hi	ci.lo	fdr	Entrez_ID	gene_short_name
ENSG00000041982	0	4.07217	4.28241	3.86193	0	3371	TNC
ENSG00000106278	0	5.94053	6.18024	5.70083	0	5803	PTPRZ1
ENSG00000115457	0	5.43907	5.71698	5.16117	0	3485	IGFBP2
ENSG00000117519	0	7.2821	7.52482	7.03939	0	1266	CNN3
ENSG00000120885	0	8.71964	9.01063	8.42866	0	1191	CLU
ENSG00000125398	0	3.34764	3.51331	3.18197	0	6662	SOX9
ENSG00000125462	0	7.38267	7.69933	7.06602	0	10485	C1orf61
ENSG00000146648	0	6.08616	6.2923	5.88003	0	1956	EGFR
ENSG00000105894	7.65801751053932e-322	5.95031	6.19156	5.70907	6.30146146675301e-319	5764	PTN
ENSG00000132432	1.82432306146002e-314	5.43209	5.65407	5.2101	1.4010801112013e-311	23480	SEC61G
ENSG00000171885	1.37132e-306	4.91324	5.19717	4.62931	9.8735e-304	361	AQP4
ENSG00000131711	1.54298e-296	4.84198	5.08519	4.59877	1.0456e-293	4131	MAP1B
ENSG00000087250	3.71928e-293	7.33554	7.62845	7.04263	2.25506e-290	4504	MT3
ENSG00000105855	2.09923e-290	4.08432	4.28072	3.88793	1.20916e-287	3696	ITGB8
ENSG00000075142	1.33162e-280	5.85108	6.10569	5.59647	7.30489e-278	6717	SRI
ENSG00000134769	8.57452e-278	4.62909	4.85827	4.39991	4.48993e-275	1837	DTNA
ENSG00000175183	1.1239e-274	4.46199	4.75152	4.17245	5.62926e-272	1466	CSRP2
ENSG00000167552	3.00727e-271	4.68211	4.91161	4.45261	1.44349e-268	7846	TUBA1A
ENSG00000181449	4.23613e-271	3.62677	3.82829	3.42525	1.95201e-268	6657	SOX2
ENSG00000110492	3.17287e-266	4.96869	5.24433	4.69305	1.40582e-263	4192	MDK
ENSG00000132688	2.65091e-265	2.3926	2.5549	2.23031	1.13106e-262	10763	NES
ENSG00000147862	4.7416e-263	3.12389	3.32119	2.92659	1.95083e-260	4781	NFIB
ENSG00000142871	1.78308e-257	4.34305	4.62342	4.06268	6.84703e-255	3491	CYR61
ENSG00000106211	2.55614e-256	4.95637	5.19179	4.72096	9.49893e-254	3315	HSPB1
ENSG00000129244	2.78249e-252	4.36525	4.60581	4.12469	1.0017e-249	482	ATP1B2
ENSG00000111783	5.7279e-251	3.03146	3.25433	2.80858	1.99956e-248	5992	RFX4
ENSG00000172201	8.21409e-251	3.32167	3.5464	3.09694	2.78313e-248	3400	ID4
ENSG00000117525	8.11755e-250	4.21956	4.48458	3.95453	2.67183e-247	2152	F3
ENSG00000106153	2.65191e-249	4.54024	4.77168	4.3088	8.48611e-247	51142	CHCHD2
ENSG00000131095	3.19049e-248	5.87953	6.23067	5.52839	9.93364e-246	2670	GFAP
ENSG00000004776	3.76106e-248	2.02859	2.17571	1.88148	1.14019e-245	126393	HSPB6
ENSG00000116717	3.80534e-244	4.9238	5.20966	4.63794	1.12404e-241	1647	GADD45A
ENSG00000147889	3.83368e-241	4.35076	4.63294	4.06859	1.1041e-238	1029	CDKN2A
ENSG00000105854	1.71785e-240	5.58762	5.86303	5.31221	4.82675e-238	5445	PON2
ENSG00000109846	4.08066e-240	5.35591	5.67857	5.03325	1.11927e-237	1410	CRYAB
ENSG00000182809	2.09327e-238	4.66028	4.94044	4.38011	5.60801e-236	1397	CRIP2
ENSG00000172020	6.31851e-238	4.46319	4.73893	4.18745	1.6543e-235	2596	GAP43
ENSG00000166681	1.04523e-236	5.34516	5.60185	5.08846	2.67578e-234	27018	NGFRAP1
ENSG00000018408	8.3079e-236	3.59343	3.84565	3.34122	2.08059e-233	25937	WWTR1
ENSG00000146733	1.88252e-234	3.47233	3.68745	3.25721	4.61418e-232	5723	PSPH
ENSG00000122786	8.28751e-232	3.74266	3.97352	3.51181	1.989e-229	800	CALD1
ENSG00000134121	2.30865e-228	4.03594	4.29739	3.77449	5.31912e-226	10752	CHL1
ENSG00000169504	1.47303e-227	4.21043	4.45499	3.96588	3.32732e-225	25932	CLIC4
ENSG00000008394	2.40078e-223	4.26479	4.5508	3.97878	5.02853e-221	4257	MGST1
ENSG00000046653	6.25664e-222	5.47963	5.78911	5.17014	1.28708e-219	2824	GPM6B
ENSG00000159403	1.41761e-216	3.80817	4.086	3.53034	2.72181e-214	715	C1R
ENSG00000091129	2.03664e-215	3.37301	3.619	3.12701	3.84625e-213	4897	NRCAM
ENSG00000152661	1.68563e-214	2.33596	2.53967	2.13225	3.13201e-212	2697	GJA1
ENSG00000066032	2.87967e-212	2.62345	2.81374	2.43317	5.10365e-210	1496	CTNNA2
ENSG00000147588	7.51481e-212	4.05419	4.30955	3.79883	1.31168e-209	5375	PMP2
ENSG00000113140	1.05654e-211	4.56958	4.85523	4.28393	1.81662e-209	6678	SPARC
ENSG00000117318	1.82255e-211	4.21301	4.5083	3.91773	3.08761e-209	3399	ID3
ENSG00000150625	1.87462e-211	4.30255	4.60128	4.00381	3.1298e-209	2823	GPM6A
ENSG00000104267	1.01818e-208	4.40918	4.70578	4.11258	1.65204e-206	760	CA2
ENSG00000131435	1.39174e-208	3.55606	3.8185	3.29362	2.22678e-206	8572	PDLIM4
ENSG00000005075	1.04924e-204	4.29145	4.52847	4.05444	1.56977e-202	5439	POLR2J
ENSG00000189043	3.79411e-202	3.63779	3.83248	3.44309	5.60361e-200	4697	NDUFA4
ENSG00000106299	3.93505e-201	3.04478	3.23052	2.85903	5.73821e-199	8976	WASL
ENSG00000188643	3.26161e-198	4.73881	5.03883	4.4388	4.63873e-196	140576	S100A16
ENSG00000070087	3.58888e-193	4.11974	4.39628	3.84321	4.9219e-191	5217	PFN2
ENSG00000137285	1.40239e-191	4.24571	4.50876	3.98267	1.87855e-189	347733	TUBB2B
ENSG00000165478	1.35905e-190	3.15027	3.38879	2.91175	1.79957e-188	641654	HEPACAM
ENSG00000139910	7.7118e-190	1.93749	2.14039	1.73458	9.8711e-188	4857	NOVA1
ENSG00000167191	2.84332e-189	2.83536	3.11087	2.55985	3.48458e-187	51704	GPRC5B
ENSG00000135424	6.85875e-189	2.59448	2.80226	2.38669	8.2305e-187	3679	ITGA7
ENSG00000273259	1.99429e-188	2.33474	2.5318	2.13768	2.36848e-186	12	RP11-986E7.7
ENSG00000182175	2.8057e-185	2.20661	2.39174	2.02148	3.26481e-183	56963	RGMA
ENSG00000100427	4.61781e-183	2.95997	3.20186	2.71807	5.11511e-181	23209	MLC1
ENSG00000169902	1.73728e-182	3.84963	4.11966	3.57961	1.88807e-180	8460	TPST1
ENSG00000168255	2.95539e-180	3.44536	3.64982	3.24089	3.12349e-178	100134938	POLR2J3
ENSG00000162599	4.12752e-180	3.17985	3.40778	2.95193	4.32264e-178	4774	NFIA
ENSG00000163453	5.24158e-175	4.20672	4.51921	3.89423	5.03192e-173	3490	IGFBP7
ENSG00000162433	6.58125e-175	2.89725	3.12812	2.66639	6.26578e-173	100507855	AK4
ENSG00000196937	2.49417e-173	3.61193	3.86652	3.35734	2.31717e-171	10447	FAM3C
ENSG00000149557	3.20512e-173	4.48632	4.79897	4.17366	2.95384e-171	9638	FEZ1
ENSG00000100505	4.62226e-173	2.90643	3.13733	2.67552	4.22606e-171	114088	TRIM9
ENSG00000145247	5.82438e-173	3.44044	3.71466	3.16622	5.28321e-171	132299	OCIAD2
ENSG00000115461	2.52149e-171	1.81946	1.98942	1.6495	2.21737e-169	3488	IGFBP5
ENSG00000139116	2.92713e-170	2.46271	2.66562	2.25979	2.53538e-168	55605	KIF21A
ENSG00000106538	4.03527e-170	4.03897	4.33618	3.74176	3.46912e-168	5919	RARRES2
ENSG00000164434	1.47879e-168	4.34011	4.6475	4.03273	1.25263e-166	2173	FABP7
ENSG00000114315	2.91281e-167	1.76561	1.92774	1.60349	2.44931e-165	3280	HES1
ENSG00000122545	8.76587e-167	3.79534	4.03114	3.55955	7.3176e-165	989	44081
ENSG00000114790	9.80873e-167	2.11543	2.30541	1.92545	8.12925e-165	26084	ARHGEF26
ENSG00000171476	1.90714e-165	3.25807	3.53112	2.98501	1.55817e-163	84525	HOPX
ENSG00000158604	1.26491e-164	3.61448	3.85953	3.36943	1.01901e-162	222068	TMED4
ENSG00000005486	1.92487e-163	4.16132	4.44217	3.88047	1.5399e-161	57414	RHBDD2
ENSG00000022267	3.18599e-162	3.65748	3.93932	3.37563	2.51388e-160	2273	FHL1
ENSG00000124766	1.10944e-158	2.25591	2.43487	2.07695	8.52052e-157	6659	SOX4
ENSG00000163879	4.60067e-158	2.52135	2.7378	2.30491	3.46404e-156	7802	DNALI1
ENSG00000166925	5.77641e-158	4.08927	4.36608	3.81245	4.32106e-156	81628	TSC22D4
ENSG00000132481	3.32189e-157	2.99028	3.24439	2.73617	2.45309e-155	91107	TRIM47
ENSG00000118971	3.89164e-157	2.74028	2.95546	2.5251	2.85552e-155	894	CCND2
ENSG00000168090	1.54371e-156	4.38646	4.68722	4.0857	1.12554e-154	10980	COPS6
ENSG00000175130	2.26973e-156	2.73904	3.0163	2.46178	1.64448e-154	65108	MARCKSL1
ENSG00000241468	7.68173e-156	3.78538	4.02051	3.55025	5.53084e-154	101929716	ATP5J2
ENSG00000132692	9.04094e-156	3.72552	4.05646	3.39458	6.46905e-154	63827	BCAN
ENSG00000134531	5.03762e-155	3.04929	3.28832	2.81025	3.58231e-153	2012	EMP1
ENSG00000170390	1.62014e-154	1.78443	1.95036	1.61851	1.13805e-152	166614	DCLK2
ENSG00000129151	8.96149e-154	2.36712	2.59752	2.13672	6.25675e-152	8424	BBOX1
ENSG00000127922	1.85285e-153	3.56875	3.79839	3.33912	1.28584e-151	7979	SHFM1
ENSG00000135446	2.90581e-153	3.93737	4.23725	3.63748	2.00449e-151	1019	CDK4
ENSG00000249773	4.40677e-153	1.60776	1.74713	1.4684	3.02178e-151	51373	MRPS17
ENSG00000154721	1.09576e-152	2.70303	2.92379	2.48228	7.46932e-151	58494	JAM2
ENSG00000158321	1.31682e-152	1.53595	1.69037	1.38152	8.92339e-151	26053	AUTS2
ENSG00000196683	1.33035e-152	3.66834	3.90194	3.43474	8.96234e-151	54543	TOMM7
ENSG00000168077	1.48009e-152	2.27195	2.48353	2.06038	9.91316e-151	51435	SCARA3
ENSG00000128581	3.49123e-152	2.95737	3.21053	2.70421	2.3248e-150	64792	RABL5
ENSG00000126524	1.13989e-151	3.92129	4.18321	3.65938	7.54688e-150	51119	SBDS
ENSG00000010278	5.72484e-151	4.40711	4.70328	4.11093	3.76858e-149	928	CD9
ENSG00000106245	1.39301e-150	4.25341	4.54605	3.96077	9.1179e-149	8896	BUD31
ENSG00000170558	1.60911e-150	2.11964	2.32055	1.91873	1.04728e-148	1000	CDH2
ENSG00000133048	2.39344e-150	3.83716	4.18542	3.4889	1.54901e-148	1116	CHI3L1
ENSG00000135744	8.31223e-149	3.2293	3.51216	2.94644	5.34954e-147	183	AGT
ENSG00000146731	2.03751e-148	3.95224	4.23201	3.67246	1.30401e-146	908	CCT6A
ENSG00000196517	8.01146e-148	2.04203	2.24145	1.84261	5.09901e-146	6536	SLC6A9
ENSG00000243317	4.73957e-147	3.34048	3.58619	3.09477	2.9836e-145	101930655	C7orf73
ENSG00000134986	3.56895e-146	3.01343	3.26387	2.76299	2.19863e-144	9315	NREP
ENSG00000006468	3.49445e-145	2.42098	2.63824	2.20372	2.12995e-143	2115	ETV1
ENSG00000095637	1.69261e-144	2.00892	2.2073	1.81054	1.02625e-142	10580	SORBS1
ENSG00000113657	2.03901e-143	2.20586	2.40784	2.00388	1.22981e-141	1809	DPYSL3
ENSG00000137267	1.04746e-142	3.55244	3.81423	3.29066	6.2522e-141	7280	TUBB2A
ENSG00000128595	6.25202e-141	3.24559	3.49806	2.99312	3.71254e-139	813	CALU
ENSG00000125148	7.60523e-140	4.10673	4.42678	3.78668	4.49294e-138	4502	MT2A
ENSG00000145824	7.19135e-139	2.67601	2.93091	2.42111	4.22675e-137	9547	CXCL14
ENSG00000205929	3.50033e-138	1.93433	2.103	1.76566	2.03655e-136	56245	C21orf62
ENSG00000134291	4.13245e-138	3.25943	3.54903	2.96984	2.39225e-136	79022	TMEM106C
ENSG00000146701	4.1964e-138	3.79481	4.07188	3.51773	2.41713e-136	4191	MDH2
ENSG00000154553	5.26154e-138	2.54611	2.78211	2.3101	3.01557e-136	27295	PDLIM3
ENSG00000143742	9.84241e-138	3.67698	3.93408	3.41988	5.6131e-136	6726	SRP9
ENSG00000038427	2.94462e-137	1.61609	1.88303	1.34916	1.67103e-135	1462	VCAN
ENSG00000137726	1.36469e-136	3.60962	3.92021	3.29902	7.70651e-135	53826	FXYD6
ENSG00000166483	1.53483e-136	2.12545	2.32838	1.92252	8.62499e-135	7465	WEE1
ENSG00000153904	2.83542e-136	2.15312	2.3647	1.94155	1.57797e-134	23576	DDAH1
ENSG00000128609	3.7264e-136	3.1635	3.40601	2.921	2.06385e-134	4698	NDUFA5
ENSG00000181722	5.1748e-136	2.88331	3.11861	2.64801	2.85233e-134	26137	ZBTB20
ENSG00000092421	2.39932e-135	2.03453	2.23672	1.83233	1.30378e-133	57556	SEMA6A
ENSG00000164106	4.69833e-135	2.62678	2.8533	2.40026	2.54107e-133	11341	SCRG1
ENSG00000106400	5.14964e-135	3.14273	3.38024	2.90522	2.77214e-133	10467	ZNHIT1
ENSG00000146729	5.46781e-135	3.44584	3.72339	3.16828	2.92973e-133	2631	GBAS
ENSG00000198576	1.77594e-134	2.66088	2.9096	2.41216	9.47167e-133	23237	ARC
ENSG00000116132	2.14481e-134	1.7544	1.93364	1.57516	1.13863e-132	5396	PRRX1
ENSG00000185565	1.2536e-132	2.53528	2.77248	2.29808	6.62453e-131	4045	LSAMP
ENSG00000113558	3.02492e-132	3.64649	3.91029	3.38269	1.59119e-130	6500	SKP1
ENSG00000085733	1.95021e-131	1.80838	1.99566	1.62109	1.00746e-129	2017	CTTN
ENSG00000092969	2.44287e-131	1.41063	1.57073	1.25054	1.25075e-129	7042	TGFB2
ENSG00000132718	3.89793e-131	2.74274	2.98621	2.49927	1.98691e-129	23208	SYT11
ENSG00000123989	1.87916e-130	2.41587	2.64095	2.1908	9.49469e-129	79586	CHPF
ENSG00000157224	1.8733e-130	2.05546	2.25761	1.8533	9.49469e-129	9069	CLDN12
ENSG00000106624	3.6216e-130	1.85777	2.05117	1.66438	1.82187e-128	165	AEBP1
ENSG00000184486	8.7908e-130	1.40773	1.56001	1.25545	4.40304e-128	5454	POU3F2
ENSG00000188010	2.04668e-129	2.67148	2.92001	2.42295	1.01628e-127	729967	MORN2
ENSG00000129103	7.78845e-129	3.26839	3.53606	3.00073	3.85077e-127	25870	SUMF2
ENSG00000115306	3.70276e-128	2.32962	2.54118	2.11806	1.81514e-126	6711	SPTBN1
ENSG00000256646	4.63243e-128	2.37906	2.56203	2.19609	2.25171e-126	5683	PSMA2
ENSG00000106028	1.41189e-127	3.80555	4.09009	3.521	6.80542e-126	6742	SSBP1
ENSG00000111716	6.71746e-127	4.18735	4.48814	3.88656	3.22438e-125	3945	LDHB
ENSG00000198211	8.5466e-127	1.37055	1.51375	1.22735	4.06846e-125	10381	TUBB3
ENSG00000111674	3.34028e-126	3.38523	3.67318	3.09729	1.58354e-124	2026	ENO2
ENSG00000122565	3.57996e-126	2.81506	3.03605	2.59407	1.69021e-124	11335	CBX3
ENSG00000130702	2.42505e-125	2.05631	2.24449	1.86812	1.14027e-123	3911	LAMA5
ENSG00000196091	3.86583e-125	1.02509	1.15677	0.893418	1.81034e-123	4604	MYBPC1
ENSG00000111676	4.02796e-125	1.86422	2.02167	1.70676	1.87863e-123	1822	ATN1
ENSG00000182326	4.9131e-125	2.2463	2.48034	2.01227	2.28221e-123	716	C1S
ENSG00000172037	1.07618e-123	2.62514	2.87398	2.37629	4.97894e-122	3913	LAMB2
ENSG00000116857	7.76609e-123	3.28929	3.56765	3.01093	3.57862e-121	252839	TMEM9
ENSG00000010810	1.63205e-122	2.88579	3.14718	2.62441	7.43129e-121	2534	FYN
ENSG00000164929	1.88323e-122	3.55871	3.86504	3.25238	8.54127e-121	79870	BAALC
ENSG00000026025	1.94824e-122	4.09292	4.3904	3.79544	8.80145e-121	7431	VIM
ENSG00000164683	2.71877e-122	2.44254	2.68138	2.20369	1.22345e-120	23462	HEY1
ENSG00000130226	3.41103e-121	1.90853	2.12886	1.68821	1.52307e-119	1804	DPP6
ENSG00000106628	3.46676e-121	3.27029	3.55608	2.98451	1.54197e-119	5425	POLD2
ENSG00000176165	2.32711e-120	1.47055	1.64279	1.2983	1.02714e-118	2290	FOXG1
ENSG00000104067	2.34409e-120	2.10104	2.33003	1.87206	1.03068e-118	7082	TJP1
ENSG00000168309	3.50788e-120	2.59241	2.84766	2.33715	1.53653e-118	11170	FAM107A
ENSG00000115541	4.8156e-120	3.40889	3.65418	3.1636	2.10135e-118	3336	HSPE1
ENSG00000169715	6.84214e-120	3.5602	3.8561	3.26429	2.97439e-118	4493	MT1E
ENSG00000166741	1.10225e-119	2.31624	2.57047	2.06201	4.77367e-118	101928916	NNMT
ENSG00000167775	1.51058e-119	2.57901	2.8278	2.33021	6.51754e-118	51293	CD320
ENSG00000008441	3.09957e-119	1.4216	1.59896	1.24425	1.3274e-117	4784	NFIX
ENSG00000164898	4.1488e-119	2.66873	2.898	2.43945	1.77015e-117	154791	C7orf55
ENSG00000144749	6.13306e-119	2.38269	2.60804	2.15733	2.60712e-117	26018	LRIG1
ENSG00000243279	1.60334e-118	2.80526	3.0613	2.54922	6.79063e-117	11230	PRAF2
ENSG00000162407	1.9092e-118	2.58945	2.85862	2.32027	8.05639e-117	8613	PPAP2B
ENSG00000145623	2.34041e-118	1.50813	1.65672	1.35955	9.80421e-117	9180	OSMR
ENSG00000179222	2.97781e-118	3.16279	3.43799	2.88758	1.24291e-116	9500	MAGED1
ENSG00000111341	3.19498e-118	2.49174	2.75805	2.22542	1.32874e-116	4256	MGP
ENSG00000162545	3.45874e-118	2.07374	2.27936	1.86813	1.43326e-116	55450	CAMK2N1
ENSG00000134590	1.13627e-117	3.09833	3.3329	2.86376	4.69168e-116	8933	FAM127A
ENSG00000109472	1.5971e-117	3.40613	3.72978	3.08249	6.54752e-116	1363	CPE
ENSG00000197982	1.59259e-117	3.04458	3.29354	2.79562	6.54752e-116	127687	C1orf122
ENSG00000173852	1.85215e-117	1.61067	1.78291	1.43843	7.56622e-116	23333	DPY19L1
ENSG00000164292	2.81132e-117	3.07275	3.33999	2.80551	1.1444e-115	22836	RHOBTB3
ENSG00000103260	1.77071e-116	3.28593	3.5796	2.99225	7.18258e-115	79006	METRN
ENSG00000169862	2.27229e-116	1.98209	2.18938	1.7748	9.15273e-115	1501	CTNND2
ENSG00000164405	2.35989e-116	3.16846	3.39214	2.94478	9.47246e-115	27089	UQCRQ
ENSG00000171604	3.00474e-116	3.09659	3.37153	2.82166	1.20189e-114	51523	CXXC5
ENSG00000241685	1.17882e-115	3.23821	3.53514	2.94128	4.69898e-114	10552	ARPC1A
ENSG00000269955	2.00511e-115	1.51466	1.6504	1.37892	7.93776e-114	100996928	LUC7L2
ENSG00000187243	2.42014e-115	1.84058	2.05837	1.62278	9.54795e-114	101340250	MAGED4B
ENSG00000189171	2.76834e-115	3.05197	3.33084	2.7731	1.08844e-113	6284	S100A13
ENSG00000197696	4.09978e-115	2.49662	2.74195	2.2513	1.60645e-113	4828	NMB
ENSG00000103647	4.86714e-115	1.23563	1.38603	1.08524	1.90066e-113	10391	CORO2B
ENSG00000187079	5.5158e-115	1.35103	1.50799	1.19407	2.14669e-113	7003	TEAD1
ENSG00000156298	9.75603e-115	2.73172	3.05434	2.4091	3.77146e-113	7102	TSPAN7
ENSG00000006118	1.65635e-114	2.06012	2.26837	1.85187	6.38167e-113	54972	TMEM132A
ENSG00000142168	2.23402e-114	3.56058	3.83543	3.28573	8.57866e-113	6647	SOD1
ENSG00000173114	3.4647e-114	1.96385	2.17272	1.75497	1.32602e-112	54674	LRRN3
ENSG00000182307	6.30293e-114	2.44257	2.66756	2.21758	2.4043e-112	65265	C8orf33
ENSG00000064042	2.54865e-113	1.5697	1.75994	1.37946	9.65803e-112	22998	LIMCH1
ENSG00000099204	3.02345e-113	1.64559	1.84329	1.44789	1.14197e-111	3983	ABLIM1
ENSG00000136193	3.71398e-113	2.1558	2.36657	1.94503	1.39821e-111	9805	SCRN1
ENSG00000106355	9.69423e-113	2.85263	3.10514	2.60011	3.6259e-111	23658	LSM5
ENSG00000090266	1.1371e-112	3.15452	3.39212	2.91692	4.22561e-111	4708	NDUFB2
ENSG00000167553	1.57463e-112	2.36628	2.54765	2.18492	5.83272e-111	84790	TUBA1C
ENSG00000164949	1.76108e-112	2.76463	3.03476	2.4945	6.50247e-111	2669	GEM
ENSG00000106246	4.80394e-112	1.2362	1.36859	1.10381	1.76246e-110	100526740	PTCD1
ENSG00000142949	5.97743e-112	1.821	2.00437	1.63762	2.18603e-110	5792	PTPRF
ENSG00000178913	1.21365e-111	3.17842	3.43911	2.91773	4.42443e-110	6879	TAF7
ENSG00000257704	3.3856e-111	2.52613	2.77298	2.27927	1.22648e-109	255783	PRR24
ENSG00000140319	4.15477e-111	2.62651	2.83212	2.42089	1.50041e-109	6727	SRP14
ENSG00000115380	6.86847e-111	2.07513	2.31055	1.8397	2.46495e-109	2202	EFEMP1
ENSG00000128739	1.27382e-110	3.25279	3.5296	2.97598	4.55727e-109	8926	SNRPN
ENSG00000103742	1.79932e-110	1.02548	1.15569	0.895275	6.4174e-109	57722	IGDCC4
ENSG00000104177	2.99758e-110	1.71265	1.90132	1.52397	1.0658e-108	50804	MYEF2
ENSG00000111775	4.00901e-110	3.01285	3.24961	2.77609	1.42104e-108	1337	COX6A1
ENSG00000102024	4.88097e-110	1.86449	2.06794	1.66104	1.72481e-108	5358	PLS3
ENSG00000182004	6.04663e-110	3.3034	3.5806	3.02621	2.13019e-108	6635	SNRPE
ENSG00000082014	6.66646e-110	2.42798	2.66876	2.18719	2.34139e-108	6604	SMARCD3
ENSG00000196465	9.53841e-110	2.79335	3.04496	2.54174	3.33989e-108	140465	MYL6B
ENSG00000214300	3.48854e-109	1.36984	1.51053	1.22915	1.21414e-107	441272	SPDYE3
ENSG00000171530	3.97146e-109	3.30757	3.58678	3.02836	1.37805e-107	6902	TBCA
ENSG00000197956	6.1247e-109	3.7105	4.00515	3.41586	2.11881e-107	6277	S100A6
ENSG00000134222	8.16698e-109	2.73481	2.99695	2.47266	2.81687e-107	84722	PSRC1
ENSG00000105270	8.89022e-109	1.50698	1.71494	1.29903	3.05717e-107	25999	CLIP3
ENSG00000086289	1.53774e-108	2.12145	2.34983	1.89307	5.27224e-107	54749	EPDR1
ENSG00000146592	2.02239e-108	2.83171	3.09301	2.57041	6.91335e-107	401317	CREB5
ENSG00000135052	3.94767e-108	2.19648	2.43404	1.95891	1.34151e-106	51280	GOLM1
ENSG00000106615	4.44961e-108	3.32598	3.59951	3.05246	1.50763e-106	6009	RHEB
ENSG00000221838	7.2249e-108	1.573	1.76322	1.38277	2.44079e-106	9179	AP4M1
ENSG00000062582	2.70484e-107	3.1822	3.4636	2.9008	9.11103e-106	64951	MRPS24
ENSG00000198795	1.19921e-106	1.44215	1.61991	1.26438	3.99276e-105	25925	ZNF521
ENSG00000212907	1.44371e-106	1.6857	1.86628	1.50512	4.79294e-105	4539	MT-ND4L
ENSG00000182768	2.12992e-106	2.78581	3.04	2.53162	7.05077e-105	51335	NGRN
ENSG00000185551	2.33661e-106	1.29285	1.45451	1.13119	7.71283e-105	7026	NR2F2
ENSG00000136810	6.40053e-106	3.21875	3.47975	2.95775	2.10069e-104	7295	TXN
ENSG00000141639	1.58404e-105	1.47868	1.65419	1.30318	5.18413e-104	5596	MAPK4
ENSG00000165264	1.58975e-105	2.88507	3.13187	2.63827	5.18809e-104	4712	NDUFB6
ENSG00000270757	2.12574e-105	1.60147	1.75293	1.45001	6.91767e-104	100529241	HSPE1-MOB4
ENSG00000049323	2.64353e-105	1.46761	1.64715	1.28808	8.57844e-104	4052	LTBP1
ENSG00000139178	2.67709e-105	1.57401	1.74346	1.40456	8.66293e-104	51279	C1RL
ENSG00000239672	3.75925e-105	3.12178	3.39598	2.84758	1.21307e-103	4830	NME1
ENSG00000144369	6.79546e-105	1.46545	1.65318	1.27772	2.17455e-103	165215	FAM171B
ENSG00000270617	9.03952e-105	2.44594	2.66598	2.22591	2.88463e-103	100534592	URGCP-MRPS24
ENSG00000187193	2.49963e-104	3.7407	4.06876	3.41264	7.95462e-103	4501	MT1X
ENSG00000164741	3.84539e-104	2.02274	2.2418	1.80368	1.22035e-102	10395	DLC1
ENSG00000127920	6.64835e-104	1.27408	1.43031	1.11786	2.09833e-102	2791	GNG11
ENSG00000103363	6.68455e-104	2.84553	3.06922	2.62184	2.10399e-102	6923	TCEB2
ENSG00000177697	1.49411e-103	1.99094	2.17936	1.80251	4.68995e-102	977	CD151
ENSG00000196781	1.60959e-103	1.91696	2.13162	1.7023	5.03872e-102	7088	TLE1
ENSG00000124479	1.92689e-103	1.71298	1.92016	1.5058	6.01567e-102	4693	NDP
ENSG00000122642	2.6734e-103	1.759	1.95634	1.56165	8.32368e-102	11328	FKBP9
ENSG00000054148	2.73175e-103	3.24718	3.5289	2.96545	8.48242e-102	29085	PHPT1
ENSG00000105974	3.25086e-103	2.11249	2.35578	1.86921	1.00402e-101	857	CAV1
ENSG00000205364	3.24362e-103	2.48511	2.72936	2.24085	1.00402e-101	4499	MT1M
ENSG00000164985	3.35368e-103	2.49044	2.72337	2.2575	1.033e-101	11168	PSIP1
ENSG00000197977	1.2821e-102	1.30204	1.46101	1.14307	3.92814e-101	54898	ELOVL2
ENSG00000121900	3.25017e-102	2.46378	2.72254	2.20502	9.93156e-101	113452	TMEM54
ENSG00000144451	4.09777e-102	2.11495	2.34128	1.88863	1.24884e-100	79582	SPAG16
ENSG00000182093	4.79713e-102	2.896	3.17548	2.61652	1.45812e-100	7485	WRB
ENSG00000078018	6.05503e-102	2.01027	2.23637	1.78418	1.83563e-100	4133	MAP2
ENSG00000114446	8.5827e-102	2.20608	2.44332	1.96884	2.59508e-100	55081	IFT57
ENSG00000075790	8.74104e-102	2.53494	2.77737	2.29251	2.63604e-100	55973	BCAP29
ENSG00000155368	9.23448e-102	2.36985	2.60043	2.13926	2.77758e-100	1622	DBI
ENSG00000058091	1.32625e-101	1.41231	1.58878	1.23583	3.97874e-100	5218	CDK14
ENSG00000163430	2.3983e-101	1.55412	1.74465	1.36358	7.15761e-100	11167	FSTL1
ENSG00000094916	3.4887e-101	2.16587	2.36707	1.96468	1.0385e-99	23468	CBX5
ENSG00000111678	4.26708e-101	3.24246	3.52866	2.95626	1.26693e-99	113246	C12orf57
ENSG00000159079	4.83647e-101	2.47849	2.72603	2.23096	1.43229e-99	56683	C21orf59
ENSG00000171130	4.93194e-101	2.95519	3.23797	2.67241	1.45405e-99	155066	ATP6V0E2
ENSG00000249992	7.26318e-101	1.39856	1.56133	1.23579	2.13448e-99	25907	TMEM158
ENSG00000073712	1.32892e-100	2.06819	2.27598	1.86041	3.88556e-99	10979	FERMT2
ENSG00000177469	1.79127e-100	1.44218	1.60885	1.27551	5.22417e-99	284119	PTRF
ENSG00000162909	1.88663e-100	2.81606	3.07945	2.55266	5.48838e-99	824	CAPN2
ENSG00000196636	2.64466e-100	1.96446	2.17528	1.75364	7.67417e-99	57001	ACN9
ENSG00000008311	3.72164e-100	1.96926	2.16329	1.77522	1.07722e-98	10157	AASS
ENSG00000167815	6.85021e-100	3.49964	3.80317	3.19611	1.97781e-98	7001	PRDX2
ENSG00000136274	7.50133e-100	1.28426	1.45021	1.11832	2.16038e-98	23148	NACAD
ENSG00000117419	8.66752e-100	2.64587	2.90411	2.38763	2.49002e-98	79033	ERI3
ENSG00000123416	1.10177e-99	2.31038	2.50537	2.11539	3.1573e-98	10376	TUBA1B
ENSG00000105258	1.18056e-99	3.11732	3.39891	2.83574	3.3747e-98	5438	POLR2I
ENSG00000267059	1.70298e-99	1.49413	1.62454	1.36371	4.85603e-98	10975	UQCR11
ENSG00000111639	2.32646e-99	3.36269	3.65663	3.06876	6.61749e-98	51258	MRPL51
ENSG00000182263	2.43192e-99	1.24792	1.40087	1.09496	6.90041e-98	55137	FIGN
ENSG00000072110	3.0583e-99	2.2742	2.48869	2.0597	8.65642e-98	87	ACTN1
ENSG00000088986	3.22895e-99	3.42133	3.70642	3.13624	9.11703e-98	8655	DYNLL1
ENSG00000125868	3.43144e-99	2.76447	3.01382	2.51512	9.66509e-98	11034	DSTN
ENSG00000110717	3.7077e-99	3.37869	3.67887	3.07852	1.03924e-97	102465669	NDUFS8
ENSG00000132434	4.81958e-99	1.84434	2.04752	1.64116	1.34761e-97	55915	LANCL2
ENSG00000170775	5.47093e-99	1.44991	1.63377	1.26606	1.52603e-97	2861	GPR37
ENSG00000170439	6.27644e-99	2.06204	2.2965	1.82758	1.74649e-97	196410	METTL7B
ENSG00000121005	1.21241e-98	1.56982	1.76346	1.37619	3.36552e-97	83690	CRISPLD1
ENSG00000169231	2.86981e-98	1.28886	1.45878	1.11894	7.89026e-97	7059	THBS3
ENSG00000068745	3.38978e-98	2.85551	3.12748	2.58354	9.29769e-97	51447	IP6K2
ENSG00000152082	4.00516e-98	3.25304	3.53092	2.97517	1.09595e-96	653784	MZT2B
ENSG00000154978	4.77306e-98	2.64645	2.92582	2.36708	1.30298e-96	81552	VOPP1
ENSG00000159228	5.6007e-98	3.20545	3.50545	2.90546	1.5253e-96	873	CBR1
ENSG00000106399	6.49043e-98	2.43954	2.68471	2.19436	1.75929e-96	6119	RPA3
ENSG00000179431	7.24991e-98	1.6904	1.8868	1.49399	1.96054e-96	24147	FJX1
ENSG00000166165	1.73887e-97	3.84259	4.18083	3.50434	4.69129e-96	1152	CKB
ENSG00000168653	2.64906e-97	3.18168	3.4386	2.92477	7.13017e-96	4725	NDUFS5
ENSG00000116641	3.55343e-97	1.66005	1.83449	1.48562	9.54209e-96	85440	DOCK7
ENSG00000116729	3.88919e-97	2.31817	2.56717	2.06917	1.04194e-95	79971	WLS
ENSG00000223802	3.97824e-97	1.66231	1.85312	1.47151	1.06333e-95	10715	CERS1
ENSG00000174306	5.49996e-97	1.98028	2.18821	1.77234	1.46327e-95	23051	ZHX3
ENSG00000174021	5.95319e-97	2.96095	3.20117	2.72072	1.5802e-95	2787	GNG5
ENSG00000087077	6.68041e-97	2.32617	2.56137	2.09097	1.76916e-95	102466755	TRIP6
ENSG00000134308	1.33722e-96	3.2694	3.55787	2.98094	3.5332e-95	10971	YWHAQ
ENSG00000110436	1.35682e-96	1.67089	1.90184	1.43993	3.57679e-95	6506	SLC1A2
ENSG00000187479	1.52211e-96	2.21053	2.44467	1.9764	4.00336e-95	387763	C11orf96
ENSG00000156804	1.64144e-96	1.83701	2.04635	1.62767	4.30738e-95	114907	FBXO32
ENSG00000159200	2.6514e-96	2.82375	3.10174	2.54575	6.9261e-95	1827	RCAN1
ENSG00000164828	8.41878e-96	2.35315	2.57916	2.12713	2.19422e-94	23353	SUN1
ENSG00000168710	8.77098e-96	2.85035	3.12252	2.57817	2.28085e-94	10768	AHCYL1
ENSG00000118946	9.04775e-96	1.16977	1.34068	0.998855	2.34752e-94	27253	PCDH17
ENSG00000168002	3.08142e-95	3.32936	3.63535	3.02338	7.95919e-94	5436	POLR2G
ENSG00000147642	3.6197e-95	1.38194	1.56437	1.19952	9.32862e-94	55638	SYBU
ENSG00000071575	4.15187e-95	1.78544	2.0038	1.56708	1.06762e-93	28951	TRIB2
ENSG00000125995	9.79757e-95	3.06484	3.32625	2.80343	2.50262e-93	140823	ROMO1
ENSG00000250588	1.35181e-94	2.02339	2.24804	1.79874	3.44532e-93	100505385	IQCJ-SCHIP1
ENSG00000131459	2.24033e-94	1.67558	1.87987	1.47128	5.69727e-93	9945	GFPT2
ENSG00000147400	5.04981e-94	2.02857	2.25023	1.8069	1.27574e-92	1069	CETN2
ENSG00000175745	6.75347e-94	1.44679	1.63298	1.2606	1.70241e-92	7025	NR2F1
ENSG00000166532	9.90475e-94	1.63733	1.8358	1.43886	2.4859e-92	57494	RIMKLB
ENSG00000154277	1.35533e-93	2.52635	2.80589	2.24681	3.39422e-92	7345	UCHL1
ENSG00000091140	8.7343e-93	2.48523	2.7374	2.23307	2.1732e-91	1738	DLD
ENSG00000092096	1.69033e-92	1.86253	2.12822	1.59683	4.19668e-91	51310	SLC22A17
ENSG00000006625	1.88799e-92	2.36303	2.61124	2.11482	4.67735e-91	79017	GGCT
ENSG00000126785	4.34281e-92	1.5669	1.76405	1.36974	1.07359e-90	57381	RHOJ
ENSG00000205572	6.53144e-92	1.91701	2.13083	1.7032	1.61118e-90	728492	SERF1B
ENSG00000176971	7.43347e-92	1.67375	1.8768	1.47069	1.82978e-90	387758	FIBIN
ENSG00000198612	1.06482e-91	2.73737	3.01115	2.4636	2.6155e-90	10920	COPS8
ENSG00000136802	1.73545e-91	1.81651	2.02482	1.6082	4.25369e-90	56262	LRRC8A
ENSG00000132613	1.935e-91	2.13667	2.37981	1.89354	4.73275e-90	92154	MTSS1L
ENSG00000126870	2.2421e-91	1.88082	2.09315	1.66849	5.47224e-90	55112	WDR60
ENSG00000106554	2.5427e-91	2.54389	2.80404	2.28374	6.17973e-90	54927	CHCHD3
ENSG00000177700	2.77492e-91	2.6115	2.84378	2.37922	6.7299e-90	5441	POLR2L
ENSG00000170365	2.94873e-91	1.84916	2.06019	1.63813	7.13642e-90	4086	SMAD1
ENSG00000127241	3.21941e-91	1.65036	1.85165	1.44907	7.75892e-90	5648	MASP1
ENSG00000005469	3.40407e-91	1.41618	1.59027	1.2421	8.18682e-90	54677	CROT
ENSG00000151746	3.68949e-91	1.40314	1.57746	1.22882	8.85478e-90	636	BICD1
ENSG00000148143	6.9645e-91	1.85288	2.09838	1.60738	1.66801e-89	58499	ZNF462
ENSG00000124181	9.06027e-91	1.12446	1.28372	0.965198	2.16544e-89	5335	PLCG1
ENSG00000107281	1.01745e-90	2.47798	2.74787	2.20808	2.42672e-89	56654	NPDC1
ENSG00000108551	1.30611e-90	1.94158	2.16081	1.72234	3.10875e-89	51655	RASD1
ENSG00000197006	2.4014e-90	2.70796	2.98795	2.42797	5.6922e-89	51108	METTL9
ENSG00000167088	3.24104e-90	2.89089	3.1686	2.61317	7.65098e-89	6632	SNRPD1
ENSG00000176049	6.02138e-90	1.29443	1.46393	1.12493	1.41853e-88	9832	JAKMIP2
ENSG00000198898	6.76521e-90	2.695	2.95454	2.43546	1.59051e-88	830	CAPZA2
ENSG00000167774	7.00039e-90	2.03098	2.23325	1.82871	1.64245e-88	4701	NDUFA7
ENSG00000047849	1.02586e-89	2.37068	2.60408	2.13729	2.40201e-88	4134	MAP4
ENSG00000159335	1.16886e-89	1.80097	1.98469	1.61725	2.73128e-88	5763	PTMS
ENSG00000182628	1.21788e-89	1.97557	2.20432	1.74681	2.84007e-88	348235	SKA2
ENSG00000189046	1.42276e-89	1.9948	2.22898	1.76062	3.31116e-88	121642	ALKBH2
ENSG00000104341	1.5385e-89	2.51681	2.78233	2.25128	3.5661e-88	55353	LAPTM4B
ENSG00000175334	3.06456e-89	2.91473	3.17349	2.65598	7.04666e-88	8815	BANF1
ENSG00000150551	3.45299e-89	1.65235	1.84684	1.45786	7.90825e-88	116372	LYPD1
ENSG00000203950	4.35558e-89	2.43303	2.69206	2.17401	9.95561e-88	26071	FAM127B
ENSG00000077809	4.91048e-89	2.43509	2.65682	2.21336	1.12017e-87	2969	GTF2I
ENSG00000106244	5.58546e-89	2.04225	2.24708	1.83743	1.27163e-87	11333	PDAP1
ENSG00000154723	6.84535e-89	2.96213	3.21913	2.70514	1.55539e-87	522	ATP5J
ENSG00000154380	7.21721e-89	1.28761	1.44574	1.12949	1.63666e-87	55740	ENAH
ENSG00000161057	2.20442e-88	2.79822	3.07804	2.51841	4.9794e-87	5701	PSMC2
ENSG00000198586	2.27291e-88	1.31691	1.47391	1.15991	5.12405e-87	9874	TLK1
ENSG00000137710	2.3092e-88	2.50527	2.75867	2.25187	5.19569e-87	5962	RDX
ENSG00000164197	2.40687e-88	1.21079	1.37511	1.04648	5.4049e-87	285671	RNF180
ENSG00000088826	2.46238e-88	2.6672	2.94132	2.39309	5.5188e-87	54498	SMOX
ENSG00000162073	2.57688e-88	1.69467	1.89556	1.49377	5.7642e-87	124222	PAQR4
ENSG00000147883	3.43205e-88	1.58704	1.78317	1.39092	7.66226e-87	1030	CDKN2B
ENSG00000106483	3.83691e-88	1.56221	1.75924	1.36518	8.54956e-87	6424	SFRP4
ENSG00000156928	3.96053e-88	2.38096	2.63124	2.13069	8.80798e-87	115416	MALSU1
ENSG00000119333	4.82134e-88	2.03329	2.27078	1.7958	1.06811e-86	89891	WDR34
ENSG00000112333	5.18076e-88	1.24227	1.40764	1.0769	1.14554e-86	7101	NR2E1
ENSG00000151322	7.32401e-88	1.09662	1.251	0.942237	1.61324e-86	64067	NPAS3
ENSG00000171444	8.09291e-88	1.33128	1.47376	1.18881	1.7792e-86	4163	MCC
ENSG00000099795	1.04781e-87	3.14668	3.43562	2.85774	2.29919e-86	4713	NDUFB7
ENSG00000111640	1.14749e-87	1.80678	1.98342	1.63014	2.51313e-86	2597	GAPDH
ENSG00000101134	2.56597e-87	1.60227	1.8061	1.39843	5.59847e-86	55816	DOK5
ENSG00000144857	2.88548e-87	1.02455	1.17132	0.877771	6.28369e-86	91653	BOC
ENSG00000109390	4.00792e-87	2.66555	2.90971	2.42139	8.71156e-86	4717	NDUFC1
ENSG00000111666	4.504e-87	2.47347	2.73074	2.21619	9.77139e-86	56994	CHPT1
ENSG00000090263	4.94503e-87	2.35036	2.59662	2.10409	1.0708e-85	51650	MRPS33
ENSG00000113758	5.2288e-87	1.66966	1.87468	1.46465	1.13013e-85	1627	DBN1
ENSG00000106290	7.41386e-87	1.65929	1.85274	1.46585	1.5994e-85	6878	TAF6
ENSG00000255245	7.82753e-87	1.15966	1.30477	1.01455	1.68548e-85	100533181	FXYD6-FXYD2
ENSG00000140905	8.64562e-87	2.43928	2.7022	2.17636	1.85816e-85	101060817	GCSH
ENSG00000002330	1.13145e-86	2.6679	2.94176	2.39404	2.42274e-85	572	BAD
ENSG00000172336	3.21168e-86	2.60018	2.87536	2.325	6.85158e-85	10248	POP7
ENSG00000186591	4.51688e-86	2.38889	2.63418	2.1436	9.60046e-85	7328	UBE2H
ENSG00000162981	6.20811e-86	1.31576	1.48993	1.1416	1.31708e-84	151354	FAM84A
ENSG00000172638	6.28842e-86	2.17781	2.42523	1.9304	1.33167e-84	30008	EFEMP2
ENSG00000196262	7.00753e-86	1.5621	1.71913	1.40507	1.48122e-84	101060363	PPIA
ENSG00000089693	8.63021e-86	3.14894	3.44658	2.85129	1.82088e-84	8079	MLF2
ENSG00000255302	9.15152e-86	2.90376	3.17341	2.63411	1.92734e-84	23741	EID1
ENSG00000072195	9.8356e-86	1.18226	1.31482	1.0497	2.06763e-84	100996693	SPEG
ENSG00000134871	1.20526e-85	1.29482	1.47901	1.11062	2.52907e-84	1284	COL4A2
ENSG00000213123	2.65866e-85	1.89528	2.11668	1.67387	5.55857e-84	255758	TCTEX1D2
ENSG00000152620	6.39661e-85	1.59573	1.79207	1.39939	1.33495e-83	133686	NADK2
ENSG00000050405	6.44192e-85	2.16533	2.39526	1.93541	1.34197e-83	51474	LIMA1
ENSG00000198712	6.6448e-85	1.29587	1.46192	1.12982	1.38173e-83	4513	MT-CO2
ENSG00000250067	7.411e-85	1.32636	1.4566	1.19612	1.53828e-83	374887	YJEFN3
ENSG00000173402	2.09355e-84	1.65388	1.84889	1.45887	4.33772e-83	1605	DAG1
ENSG00000169567	2.16868e-84	3.08108	3.36299	2.79916	4.48532e-83	3094	HINT1
ENSG00000184752	3.0054e-84	3.0767	3.38033	2.77307	6.19359e-83	55967	NDUFA12
ENSG00000125841	3.44127e-84	1.88089	2.11265	1.64912	7.06657e-83	80023	NRSN2
ENSG00000164649	3.52803e-84	1.88176	2.10469	1.65882	7.23184e-83	55536	CDCA7L
ENSG00000168003	3.67155e-84	2.87542	3.17724	2.5736	7.49933e-83	6520	SLC3A2
ENSG00000117298	4.00487e-84	1.25066	1.41617	1.08515	8.16567e-83	1889	ECE1
ENSG00000149179	5.80138e-84	2.41071	2.67617	2.14525	1.18078e-82	79096	C11orf49
ENSG00000198680	6.06382e-84	1.6068	1.79916	1.41444	1.23201e-82	286319	TUSC1
ENSG00000116791	6.28712e-84	1.75772	1.97184	1.5436	1.27513e-82	1429	CRYZ
ENSG00000157778	6.57559e-84	2.21694	2.45419	1.97969	1.3313e-82	84262	PSMG3
ENSG00000116747	7.04151e-84	2.29436	2.53972	2.049	1.42313e-82	6738	TROVE2
ENSG00000185222	7.44996e-84	2.04365	2.27471	1.81258	1.50304e-82	51186	WBP5
ENSG00000126878	8.5721e-84	1.67381	1.88177	1.46585	1.72641e-82	83543	AIF1L
ENSG00000033050	9.17046e-84	1.97411	2.19978	1.74844	1.84369e-82	10061	ABCF2
ENSG00000171766	1.20182e-83	3.08676	3.40423	2.76928	2.41201e-82	2628	GATM
ENSG00000107249	1.38087e-83	1.05901	1.20712	0.910898	2.76655e-82	169792	GLIS3
ENSG00000145349	1.80784e-83	1.94484	2.15579	1.73388	3.61567e-82	817	CAMK2D
ENSG00000187145	2.14983e-83	2.57491	2.82235	2.32746	4.2922e-82	54460	MRPS21
ENSG00000172331	2.41455e-83	1.75418	1.96689	1.54147	4.80407e-82	669	BPGM
ENSG00000104635	2.65393e-83	1.41727	1.59889	1.23565	5.27126e-82	23516	SLC39A14
ENSG00000185630	2.84863e-83	1.22637	1.38334	1.06941	5.64287e-82	5087	PBX1
ENSG00000186010	2.85082e-83	2.61799	2.86151	2.37448	5.64287e-82	51079	NDUFA13
ENSG00000070669	3.01516e-83	1.93778	2.17238	1.70317	5.95791e-82	440	ASNS
ENSG00000177606	3.06159e-83	2.41387	2.66243	2.16531	6.03931e-82	3725	JUN
ENSG00000168056	6.64232e-83	2.14827	2.38157	1.91498	1.30135e-81	4054	LTBP3
ENSG00000145284	7.12836e-83	2.11537	2.3619	1.86885	1.39421e-81	79966	SCD5
ENSG00000183840	7.6371e-83	1.03723	1.17829	0.896182	1.49118e-81	2863	GPR39
ENSG00000162512	9.32112e-83	1.92289	2.14142	1.70436	1.81384e-81	9672	SDC3
ENSG00000172270	9.6593e-83	2.7102	2.97434	2.44605	1.87648e-81	682	BSG
ENSG00000143013	1.0336e-82	1.54494	1.72939	1.36049	2.00456e-81	8543	LMO4
ENSG00000234224	1.1525e-82	1.02916	1.1723	0.886025	2.23139e-81	730130	TMEM229A
ENSG00000111669	1.2144e-82	2.73105	2.98035	2.48176	2.34731e-81	7167	TPI1
ENSG00000071462	1.23552e-82	2.84258	3.13271	2.55245	2.38413e-81	114049	WBSCR22
ENSG00000140391	2.04398e-82	3.10145	3.40028	2.80263	3.931e-81	10099	TSPAN3
ENSG00000164692	3.53517e-82	1.56384	1.77481	1.35287	6.78752e-81	1278	COL1A2
ENSG00000122779	3.75686e-82	1.58729	1.77863	1.39594	7.20116e-81	8805	TRIM24
ENSG00000155660	6.58469e-82	2.33152	2.57825	2.0848	1.26006e-80	9601	PDIA4
ENSG00000004059	7.61641e-82	2.93727	3.2294	2.64514	1.45026e-80	381	ARF5
ENSG00000173674	1.17822e-81	2.26716	2.49703	2.03728	2.23978e-80	1964	EIF1AX
ENSG00000106443	1.2367e-81	1.33232	1.50065	1.164	2.34709e-80	9678	PHF14
ENSG00000146540	1.2473e-81	2.65717	2.932	2.38233	2.36331e-80	101930223	C7orf50
ENSG00000122512	2.2764e-81	1.2213	1.37619	1.06641	4.27799e-80	5395	PMS2
ENSG00000166508	3.99928e-81	2.01243	2.2472	1.77767	7.50354e-80	4176	MCM7
ENSG00000166963	4.71281e-81	1.10894	1.27629	0.941591	8.8279e-80	4130	MAP1A
ENSG00000165434	4.86292e-81	1.0307	1.15237	0.909036	9.09429e-80	283209	PGM2L1
ENSG00000113594	5.64091e-81	1.28241	1.45939	1.10542	1.05321e-79	3977	LIFR
ENSG00000163638	8.14324e-81	1.02147	1.17373	0.869217	1.51796e-79	56999	ADAMTS9
ENSG00000241127	8.63392e-81	1.80878	2.03148	1.58608	1.60683e-79	57002	YAE1D1
ENSG00000170989	8.6606e-81	1.70954	1.92826	1.49083	1.6092e-79	1901	S1PR1
ENSG00000105696	1.34159e-80	1.85849	2.09787	1.61912	2.48875e-79	25789	TMEM59L
ENSG00000205981	2.52763e-80	2.21688	2.46046	1.9733	4.67388e-79	131118	DNAJC19
ENSG00000196924	2.75023e-80	2.14109	2.37536	1.90681	5.07735e-79	2316	FLNA
ENSG00000128656	2.99033e-80	1.67359	1.89539	1.45179	5.51177e-79	1123	CHN1
ENSG00000115758	8.57303e-80	2.3292	2.58465	2.07374	1.57263e-78	4953	ODC1
ENSG00000172380	9.75376e-80	1.37748	1.55523	1.19972	1.78638e-78	55970	GNG12
ENSG00000049540	1.14918e-79	1.18202	1.33896	1.02508	2.10135e-78	2006	ELN
ENSG00000079931	1.20762e-79	1.60474	1.8108	1.39869	2.20471e-78	26002	MOXD1
ENSG00000106367	1.2819e-79	1.34838	1.51586	1.1809	2.33663e-78	1174	AP1S1
ENSG00000146842	1.33604e-79	1.68815	1.88017	1.49613	2.43146e-78	84928	TMEM209
ENSG00000170584	1.43291e-79	2.00935	2.23345	1.78525	2.60364e-78	134492	NUDCD2
ENSG00000152234	1.79142e-79	3.09575	3.40308	2.78843	3.24995e-78	498	ATP5A1
ENSG00000000003	1.83219e-79	1.75194	1.97523	1.52865	3.31868e-78	7105	TSPAN6
ENSG00000173457	6.32223e-79	2.69667	2.97672	2.41662	1.14336e-77	26472	PPP1R14B
ENSG00000128585	6.58385e-79	1.89433	2.11897	1.66969	1.18881e-77	4289	MKLN1
ENSG00000101460	6.81458e-79	1.81838	2.03245	1.60431	1.22854e-77	84557	MAP1LC3A
ENSG00000198874	9.15341e-79	1.82067	2.02819	1.61315	1.64761e-77	55253	TYW1
ENSG00000171421	1.22707e-78	2.43786	2.70816	2.16756	2.19843e-77	64979	MRPL36
ENSG00000128563	1.5088e-78	1.83198	2.04095	1.623	2.69898e-77	100630923	PRKRIP1
ENSG00000171703	2.13829e-78	2.24373	2.50556	1.98191	3.81317e-77	6919	TCEA2
ENSG00000124380	4.90709e-78	2.27019	2.51345	2.02693	8.71028e-77	11017	SNRNP27
ENSG00000187391	5.4171e-78	1.02655	1.17772	0.875374	9.58601e-77	9863	MAGI2
ENSG00000096092	1.43367e-77	1.97925	2.21718	1.74133	2.5215e-76	28978	TMEM14A
ENSG00000163069	1.70454e-77	1.90865	2.13278	1.68452	2.98425e-76	6443	SGCB
ENSG00000144485	2.55159e-77	2.7755	3.08794	2.46306	4.46045e-76	55502	HES6
ENSG00000135862	2.56928e-77	1.17916	1.34624	1.01209	4.48456e-76	3915	LAMC1
ENSG00000166526	2.75808e-77	1.73236	1.94208	1.52263	4.80682e-76	7551	ZNF3
ENSG00000088280	3.33634e-77	1.17889	1.34861	1.00917	5.80584e-76	55616	ASAP3
ENSG00000213593	3.62381e-77	2.70544	2.998	2.41288	6.29658e-76	51075	TMX2
ENSG00000105185	4.21231e-77	2.67072	2.95114	2.39031	7.29712e-76	9141	PDCD5
ENSG00000145362	4.86773e-77	1.26398	1.44878	1.07918	8.41986e-76	287	ANK2
ENSG00000010270	5.48344e-77	2.51335	2.78687	2.23983	9.47065e-76	83930	STARD3NL
ENSG00000078967	7.63936e-77	2.04835	2.28307	1.81363	1.31745e-75	51619	UBE2D4
ENSG00000151366	8.30287e-77	2.7273	2.99407	2.46053	1.42973e-75	4718	NDUFC2
ENSG00000102804	1.33552e-76	1.7462	2.04398	1.44841	2.29629e-75	8848	TSC22D1
ENSG00000163001	1.42458e-76	1.91494	2.14152	1.68836	2.44577e-75	112942	CCDC104
ENSG00000213639	2.06936e-76	1.94848	2.14871	1.74825	3.54747e-75	5500	PPP1CB
ENSG00000173264	2.72555e-76	1.20771	1.36207	1.05335	4.65161e-75	56834	GPR137
ENSG00000198721	3.05666e-76	2.33962	2.60758	2.07166	5.20897e-75	10455	ECI2
ENSG00000165948	3.08599e-76	1.80171	2.02758	1.57583	5.2512e-75	122509	IFI27L1
ENSG00000086232	6.59717e-76	2.22857	2.4717	1.98543	1.11928e-74	27102	EIF2AK1
ENSG00000117228	9.54e-76	1.91452	2.15115	1.6779	1.61382e-74	2633	GBP1
ENSG00000079156	1.44013e-75	1.20935	1.37837	1.04034	2.4326e-74	114880	OSBPL6
ENSG00000008282	1.45276e-75	2.35486	2.61973	2.09	2.45033e-74	6856	SYPL1
ENSG00000179091	2.14527e-75	2.86615	3.16248	2.56982	3.61261e-74	1537	CYC1
ENSG00000164172	2.31478e-75	1.95085	2.18534	1.71636	3.88721e-74	4338	MOCS2
ENSG00000139168	2.56695e-75	2.35655	2.61618	2.09693	4.3044e-74	85437	ZCRB1
ENSG00000105983	2.72875e-75	2.11842	2.36567	1.87117	4.56907e-74	64327	LMBR1
ENSG00000135452	3.3038e-75	2.37339	2.64089	2.1059	5.52391e-74	6302	TSPAN31
ENSG00000111328	3.76481e-75	2.37003	2.62776	2.1123	6.28559e-74	8099	CDK2AP1
ENSG00000164904	4.86902e-75	2.22142	2.48176	1.96107	8.10566e-74	501	ALDH7A1
ENSG00000197261	5.60589e-75	1.02833	1.18564	0.871014	9.31889e-74	135398	C6orf141
ENSG00000227051	5.85284e-75	1.29718	1.47101	1.12336	9.71538e-74	101929186	C14orf132
ENSG00000166833	6.43537e-75	1.11354	1.26676	0.960318	1.0667e-73	89797	NAV2
ENSG00000141552	7.53701e-75	2.84667	3.12776	2.56558	1.24751e-73	51529	ANAPC11
ENSG00000159086	1.06043e-74	1.72694	1.93037	1.52352	1.75267e-73	94104	PAXBP1
ENSG00000198860	1.22753e-74	1.98953	2.22726	1.75179	2.02596e-73	116461	TSEN15
ENSG00000120738	1.35426e-74	2.16872	2.3818	1.95565	2.23191e-73	1958	EGR1
ENSG00000105088	1.37807e-74	1.52951	1.74242	1.3166	2.26792e-73	93145	OLFM2
ENSG00000164687	1.46456e-74	2.92927	3.22875	2.62979	2.40681e-73	2171	FABP5
ENSG00000173041	1.5284e-74	1.2748	1.45161	1.09798	2.50815e-73	340252	ZNF680
ENSG00000089335	1.54092e-74	1.60726	1.81403	1.40049	2.52508e-73	55900	ZNF302
ENSG00000182492	1.61797e-74	1.65563	1.88281	1.42846	2.64759e-73	633	BGN
ENSG00000145912	1.63077e-74	2.90566	3.20904	2.60227	2.66475e-73	55651	NHP2
ENSG00000156475	1.83927e-74	1.5691	1.78722	1.35097	3.00118e-73	5521	PPP2R2B
ENSG00000144908	1.98489e-74	1.687	1.89936	1.47465	3.23421e-73	10840	ALDH1L1
ENSG00000135213	2.27079e-74	2.04325	2.26101	1.82548	3.69484e-73	100101267	POM121C
ENSG00000152583	2.33709e-74	2.76651	3.10089	2.43213	3.79736e-73	8404	SPARCL1
ENSG00000105518	2.83286e-74	2.85947	3.16255	2.55638	4.59642e-73	374882	TMEM205
ENSG00000105926	3.18685e-74	1.07788	1.2379	0.917862	5.1635e-73	51678	MPP6
ENSG00000143977	4.20612e-74	2.8163	3.09374	2.53887	6.80541e-73	6637	SNRPG
ENSG00000198420	4.68157e-74	1.37813	1.55362	1.20263	7.56405e-73	101930003	FAM115A
ENSG00000128463	4.90745e-74	2.77605	3.08505	2.46704	7.91789e-73	51234	EMC4
ENSG00000100097	7.32774e-74	3.2293	3.55509	2.90351	1.17899e-72	3956	LGALS1
ENSG00000136636	9.57411e-74	1.63239	1.83956	1.42523	1.53827e-72	51133	KCTD3
ENSG00000076043	9.71816e-74	2.34543	2.61895	2.0719	1.55924e-72	25996	REXO2
ENSG00000132970	1.12414e-73	1.14433	1.30813	0.980526	1.80112e-72	10810	WASF3
ENSG00000166562	1.68422e-73	2.63747	2.9276	2.34734	2.69476e-72	90701	SEC11C
ENSG00000113387	1.87213e-73	2.61044	2.87075	2.35012	2.99125e-72	10923	SUB1
ENSG00000004866	2.46419e-73	1.72088	1.93621	1.50555	3.93178e-72	102466616	ST7
ENSG00000166734	2.53922e-73	2.50097	2.77029	2.23165	4.04589e-72	113201	CASC4
ENSG00000108953	3.45842e-73	2.16913	2.39009	1.94817	5.5029e-72	7531	YWHAE
ENSG00000114115	4.15657e-73	2.35646	2.63679	2.07613	6.60465e-72	5947	RBP1
ENSG00000184905	4.51527e-73	1.65119	1.86926	1.43312	7.16472e-72	140597	TCEAL2
ENSG00000105245	4.90583e-73	1.09563	1.25352	0.93774	7.77375e-72	9253	NUMBL
ENSG00000140937	4.93079e-73	1.35867	1.54862	1.16873	7.80257e-72	1009	CDH11
ENSG00000181104	5.16224e-73	1.05658	1.1892	0.923965	8.15762e-72	2149	F2R
ENSG00000136699	5.75949e-73	1.05174	1.22556	0.877915	9.08895e-72	55627	SMPD4
ENSG00000184903	6.68314e-73	1.60364	1.81707	1.39021	1.05321e-71	83943	IMMP2L
ENSG00000249915	7.7937e-73	2.77342	3.06914	2.47771	1.22488e-71	10016	PDCD6
ENSG00000164897	7.87628e-73	2.04855	2.28189	1.8152	1.23617e-71	83590	TMUB1
ENSG00000152952	9.19573e-73	1.51699	1.71562	1.31836	1.43738e-71	5352	PLOD2
ENSG00000143653	1.22046e-72	2.01351	2.24965	1.77737	1.90512e-71	51097	SCCPDH
ENSG00000131507	1.2993e-72	1.95543	2.16213	1.74873	2.02543e-71	80762	NDFIP1
ENSG00000179761	1.77513e-72	1.34123	1.52834	1.15412	2.76345e-71	51268	PIPOX
ENSG00000089220	2.60611e-72	2.86411	3.15096	2.57727	4.04614e-71	5037	PEBP1
ENSG00000134779	4.22436e-72	2.19433	2.45493	1.93374	6.54095e-71	25941	TPGS2
ENSG00000130332	4.29505e-72	2.66995	2.94679	2.39312	6.64148e-71	51690	LSM7
ENSG00000114902	4.36137e-72	2.82823	3.12067	2.53579	6.73498e-71	28972	SPCS1
ENSG00000106344	4.56563e-72	1.56041	1.73735	1.38347	7.04098e-71	55131	RBM28
ENSG00000168374	4.86279e-72	2.84224	3.14459	2.53989	7.48921e-71	378	ARF4
ENSG00000204852	6.79885e-72	1.61488	1.8009	1.42886	1.0443e-70	79600	TCTN1
ENSG00000129055	8.06612e-72	2.29897	2.56629	2.03166	1.23731e-70	25847	ANAPC13
ENSG00000112335	8.49985e-72	2.74272	3.03372	2.45173	1.3021e-70	8724	SNX3
ENSG00000092621	1.09655e-71	2.23141	2.50518	1.95765	1.67536e-70	26227	PHGDH
ENSG00000119650	1.22965e-71	1.90547	2.14211	1.66883	1.87623e-70	112752	IFT43
ENSG00000132470	1.4991e-71	1.17364	1.34265	1.00462	2.28132e-70	3691	ITGB4
ENSG00000112514	2.03319e-71	2.78718	3.08062	2.49374	3.09001e-70	51596	CUTA
ENSG00000127863	2.59209e-71	1.07423	1.2256	0.92287	3.93424e-70	55504	TNFRSF19
ENSG00000006327	2.76077e-71	2.5428	2.8318	2.2538	4.18474e-70	51330	TNFRSF12A
ENSG00000184500	4.55426e-71	1.62371	1.82925	1.41816	6.88517e-70	5627	PROS1
ENSG00000130520	5.02125e-71	2.58707	2.87376	2.30037	7.58123e-70	25804	LSM4
ENSG00000149489	5.13641e-71	1.21623	1.39168	1.04077	7.74495e-70	6094	ROM1
ENSG00000165410	7.61295e-71	1.96632	2.21718	1.71547	1.14492e-69	1073	CFL2
ENSG00000049541	8.20312e-71	2.18104	2.44637	1.91571	1.23207e-69	5982	RFC2
ENSG00000136930	8.71384e-71	2.76026	3.05951	2.46101	1.30708e-69	5695	PSMB7
ENSG00000099800	1.20562e-70	2.31162	2.56732	2.05592	1.80608e-69	26517	TIMM13
ENSG00000109099	1.43338e-70	2.67286	2.97175	2.37397	2.14448e-69	5376	PMP22
ENSG00000145730	1.58463e-70	1.87175	2.10492	1.63858	2.3677e-69	5066	PAM
ENSG00000117450	1.92076e-70	2.74824	3.03252	2.46395	2.86621e-69	5052	PRDX1
ENSG00000198937	2.27308e-70	2.15889	2.42077	1.89701	3.38756e-69	154467	CCDC167
ENSG00000134138	2.2891e-70	1.09709	1.26364	0.93055	3.40703e-69	4212	MEIS2
ENSG00000121753	2.43073e-70	1.18705	1.36061	1.01348	3.61316e-69	576	BAI2
ENSG00000125968	3.13814e-70	1.46281	1.6658	1.25982	4.64671e-69	3397	ID1
ENSG00000198258	3.30005e-70	2.52188	2.76199	2.28178	4.88017e-69	59286	UBL5
ENSG00000104695	3.52226e-70	2.31115	2.57643	2.04586	5.20211e-69	5516	PPP2CB
ENSG00000007080	3.93193e-70	2.31525	2.57757	2.05292	5.79973e-69	115098	CCDC124
ENSG00000230989	4.92835e-70	2.48429	2.74128	2.22729	7.25091e-69	3281	HSBP1
ENSG00000134824	7.2701e-70	2.1284	2.38384	1.87296	1.06826e-68	9415	FADS2
ENSG00000146966	7.65737e-70	1.18457	1.33733	1.03181	1.12373e-68	27147	DENND2A
ENSG00000150779	8.59328e-70	2.32183	2.57632	2.06735	1.25947e-68	26521	TIMM8B
ENSG00000177383	1.43169e-69	1.75627	1.98539	1.52715	2.09569e-68	64110	MAGEF1
ENSG00000127990	1.64861e-69	1.739	1.97389	1.5041	2.4071e-68	8910	SGCE
ENSG00000145919	1.64746e-69	1.87888	2.115	1.64276	2.4071e-68	91272	BOD1
ENSG00000174428	1.72156e-69	1.90183	2.12314	1.68051	2.51042e-68	389524	GTF2IRD2B
ENSG00000072506	1.73648e-69	2.69202	2.99323	2.39082	2.52898e-68	3028	HSD17B10
ENSG00000127564	2.42675e-69	1.38333	1.56286	1.2038	3.52537e-68	9088	PKMYT1
ENSG00000160200	2.80731e-69	1.50472	1.71795	1.29148	4.07308e-68	875	CBS
ENSG00000050165	3.81385e-69	1.81667	2.07549	1.55784	5.52649e-68	27122	DKK3
ENSG00000079462	3.99985e-69	2.21144	2.48318	1.93971	5.78872e-68	5050	PAFAH1B3
ENSG00000135245	4.4462e-69	1.75359	1.99034	1.51685	6.42662e-68	29923	HILPDA
ENSG00000179271	5.59913e-69	2.64212	2.92891	2.35534	8.08295e-68	90480	GADD45GIP1
ENSG00000169062	6.11406e-69	1.84909	2.07953	1.61865	8.80424e-68	65110	UPF3A
ENSG00000140307	6.66441e-69	2.56549	2.8564	2.27459	9.58477e-68	2958	GTF2A2
ENSG00000104979	8.28602e-69	2.68772	2.9733	2.40213	1.18725e-67	28974	C19orf53
ENSG00000146005	1.41495e-68	1.34107	1.52774	1.15441	2.01985e-67	84249	PSD2
ENSG00000113578	1.49801e-68	1.23074	1.4128	1.04867	2.13578e-67	2246	FGF1
ENSG00000122674	1.5756e-68	1.85694	2.07316	1.64073	2.24363e-67	221960	CCZ1
ENSG00000084623	1.66219e-68	2.75181	3.06203	2.44159	2.364e-67	8668	EIF3I
ENSG00000086300	1.69101e-68	2.09615	2.34739	1.84492	2.40203e-67	29887	SNX10
ENSG00000203778	1.75354e-68	1.77187	1.9992	1.54455	2.48779e-67	619208	FAM229B
ENSG00000172354	1.85757e-68	2.03219	2.25822	1.80617	2.63212e-67	2783	GNB2
ENSG00000146963	1.99234e-68	1.89293	2.11228	1.67358	2.81963e-67	51631	C7orf55-LUC7L2
ENSG00000186395	2.95626e-68	1.60696	1.78847	1.42546	4.17354e-67	3858	KRT10
ENSG00000181924	4.19286e-68	2.38605	2.66211	2.10999	5.90485e-67	51287	COA4
ENSG00000122591	4.66983e-68	1.51392	1.71217	1.31568	6.56054e-67	84668	FAM126A
ENSG00000049449	5.09512e-68	2.16684	2.42513	1.90856	7.1493e-67	440034	RCN1
ENSG00000240694	6.21836e-68	1.29158	1.46754	1.11562	8.71478e-67	10687	PNMA2
ENSG00000026508	7.07494e-68	2.53248	2.84551	2.21945	9.89118e-67	960	CD44
ENSG00000196976	7.15245e-68	2.15356	2.39969	1.90743	9.98742e-67	8270	LAGE3
ENSG00000168734	7.48685e-68	1.82421	2.06259	1.58583	1.04417e-66	11142	PKIG
ENSG00000164896	7.81896e-68	2.08968	2.34118	1.83817	1.08917e-66	10922	FASTK
ENSG00000170634	9.80456e-68	1.73385	1.96311	1.50459	1.36247e-66	101927144	ACYP2
ENSG00000155366	1.23463e-67	2.7458	3.04682	2.44478	1.7136e-66	389	RHOC
ENSG00000137872	1.41624e-67	1.29812	1.49052	1.10571	1.96331e-66	80031	SEMA6D
ENSG00000126432	1.44815e-67	2.8377	3.13921	2.53619	2.00513e-66	25824	PRDX5
ENSG00000149115	1.51165e-67	1.08011	1.23672	0.923491	2.09055e-66	85456	TNKS1BP1
ENSG00000186260	1.5757e-67	1.32779	1.50324	1.15234	2.17651e-66	57496	MKL2
ENSG00000167371	2.02223e-67	1.03856	1.19726	0.879852	2.77997e-66	112476	PRRT2
ENSG00000117528	2.55563e-67	1.3408	1.52985	1.15175	3.50903e-66	5825	ABCD3
ENSG00000160691	3.66805e-67	2.05569	2.29984	1.81155	5.01852e-66	6464	SHC1
ENSG00000212747	3.76345e-67	1.05442	1.21992	0.888909	5.14294e-66	441518	FAM127C
ENSG00000143553	3.82943e-67	2.08795	2.34582	1.83008	5.2269e-66	23557	SNAPIN
ENSG00000155755	4.09346e-67	1.25239	1.43252	1.07225	5.58068e-66	65062	TMEM237
ENSG00000119139	6.64804e-67	1.1786	1.34863	1.00857	9.05265e-66	9414	TJP2
ENSG00000196628	6.8002e-67	2.19342	2.45072	1.93612	9.24892e-66	6925	TCF4
ENSG00000184371	8.66277e-67	1.80041	2.04288	1.55794	1.17683e-65	1435	CSF1
ENSG00000139343	1.06072e-66	1.82601	2.04281	1.60922	1.4359e-65	6636	SNRPF
ENSG00000106144	1.16331e-66	1.06965	1.22687	0.91243	1.57292e-65	835	CASP2
ENSG00000136908	1.20784e-66	2.1553	2.41136	1.89924	1.63122e-65	8818	DPM2
ENSG00000213619	1.26926e-66	2.57314	2.86656	2.27972	1.71217e-65	4722	NDUFS3
ENSG00000106603	1.55652e-66	2.10044	2.35145	1.84942	2.0972e-65	55744	COA1
ENSG00000175040	1.89207e-66	1.07879	1.23178	0.925805	2.54633e-65	9435	CHST2
ENSG00000069667	2.03979e-66	1.20377	1.38954	1.01799	2.74194e-65	6095	RORA
ENSG00000162521	2.57166e-66	2.26663	2.53438	1.99888	3.44884e-65	5928	RBBP4
ENSG00000115128	2.76895e-66	2.46548	2.74466	2.1863	3.7091e-65	51639	SF3B14
ENSG00000196275	3.29353e-66	1.73346	1.94278	1.52415	4.40157e-65	84163	GTF2IRD2
ENSG00000126088	3.45507e-66	2.31763	2.59269	2.04258	4.6121e-65	7389	UROD
ENSG00000164953	4.52894e-66	1.29874	1.48081	1.11667	6.03859e-65	91147	TMEM67
ENSG00000124006	5.77272e-66	1.25534	1.44023	1.07045	7.68807e-65	23363	OBSL1
ENSG00000143324	6.10842e-66	1.69255	1.89633	1.48876	8.12575e-65	9213	XPR1
ENSG00000108561	8.59571e-66	2.72814	3.03383	2.42245	1.13819e-64	708	C1QBP
ENSG00000165821	8.82546e-66	1.15562	1.32379	0.987447	1.16727e-64	6297	SALL2
ENSG00000107223	1.0093e-65	2.57244	2.84389	2.30099	1.33338e-64	8721	EDF1
ENSG00000103266	1.03988e-65	2.48628	2.77027	2.20229	1.37222e-64	10273	STUB1
ENSG00000004455	1.50144e-65	2.44673	2.72882	2.16464	1.97901e-64	204	AK2
ENSG00000168575	1.5064e-65	1.69696	1.91873	1.47519	1.98328e-64	6575	SLC20A2
ENSG00000126067	1.80014e-65	1.98668	2.21671	1.75665	2.36731e-64	5690	PSMB2
ENSG00000168303	2.17987e-65	1.12216	1.2636	0.98073	2.86341e-64	136647	MPLKIP
ENSG00000166922	2.27919e-65	1.86206	2.14442	1.57969	2.98706e-64	6447	SCG5
ENSG00000146425	2.29241e-65	2.61245	2.90812	2.31679	3.00097e-64	6993	DYNLT1
ENSG00000122643	2.83033e-65	1.74923	1.97571	1.52276	3.70096e-64	51251	NT5C3A
ENSG00000004779	2.85472e-65	2.64588	2.94063	2.35112	3.72862e-64	4706	NDUFAB1
ENSG00000123297	2.99909e-65	1.93775	2.19314	1.68237	3.91274e-64	10102	TSFM
ENSG00000138193	3.60202e-65	1.12415	1.27964	0.968666	4.68344e-64	51196	PLCE1
ENSG00000136271	3.8402e-65	2.19482	2.46256	1.92708	4.98188e-64	54606	DDX56
ENSG00000136270	3.908e-65	1.89649	2.13708	1.6559	5.06414e-64	677795	TBRG4
ENSG00000073803	4.48589e-65	2.15727	2.41685	1.8977	5.80646e-64	9175	MAP3K13
ENSG00000070761	4.75791e-65	2.44123	2.74042	2.14205	6.15165e-64	29105	C16orf80
ENSG00000105778	6.12088e-65	1.88149	2.10886	1.65413	7.90499e-64	23080	AVL9
ENSG00000142856	6.53605e-65	1.50757	1.69325	1.32188	8.43173e-64	23421	ITGB3BP
ENSG00000161981	6.63753e-65	2.01938	2.28076	1.758	8.55306e-64	79622	SNRNP25
ENSG00000155189	6.72635e-65	1.6097	1.81919	1.40021	8.65783e-64	55326	AGPAT5
ENSG00000135720	7.33808e-65	1.96988	2.21838	1.72138	9.43468e-64	1783	DYNC1LI2
ENSG00000196313	8.19921e-65	1.40611	1.57114	1.24108	1.05301e-63	9883	POM121
ENSG00000172428	8.24193e-65	2.63519	2.91873	2.35165	1.05732e-63	150678	MYEOV2
ENSG00000130055	8.34324e-65	1.12269	1.29357	0.951797	1.06912e-63	54857	GDPD2
ENSG00000085231	9.1285e-65	2.49019	2.77948	2.2009	1.16845e-63	102157402	TAF9
ENSG00000164114	9.41986e-65	1.14344	1.31811	0.968776	1.2044e-63	79884	MAP9
ENSG00000125124	1.19294e-64	2.15522	2.4402	1.87025	1.52358e-63	583	BBS2
ENSG00000115350	1.35876e-64	2.29496	2.57271	2.01721	1.73344e-63	56655	POLE4
ENSG00000106333	1.78136e-64	1.35491	1.54992	1.15989	2.27006e-63	5118	PCOLCE
ENSG00000214022	1.78654e-64	1.53488	1.73516	1.33459	2.27414e-63	29803	REPIN1
ENSG00000115963	2.41944e-64	1.7207	1.94615	1.49525	3.07638e-63	390	RND3
ENSG00000105829	2.48129e-64	1.40527	1.60174	1.2088	3.15154e-63	10282	BET1
ENSG00000173272	3.62832e-64	2.03133	2.26516	1.7975	4.59826e-63	100616378	MZT2A
ENSG00000138085	3.67709e-64	2.7837	3.09626	2.47113	4.65496e-63	51374	ATRAID
ENSG00000185955	3.7225e-64	1.16934	1.34338	0.995299	4.70727e-63	402573	C7orf61
ENSG00000183291	4.20821e-64	2.56381	2.851	2.27662	5.31563e-63	9403	44089
ENSG00000155380	4.38245e-64	1.55568	1.75208	1.35928	5.52362e-63	6566	SLC16A1
ENSG00000071243	4.41709e-64	1.51266	1.71946	1.30585	5.56119e-63	54556	ING3
ENSG00000166226	5.04006e-64	2.56867	2.85971	2.27762	6.33859e-63	10576	CCT2
ENSG00000173660	5.55927e-64	2.74776	3.04657	2.44894	6.98394e-63	440567	UQCRH
ENSG00000078549	5.93658e-64	1.22515	1.40864	1.04165	7.44983e-63	117	ADCYAP1R1
ENSG00000172172	6.42924e-64	2.10836	2.37019	1.84653	8.05928e-63	28998	MRPL13
ENSG00000106591	6.79992e-64	1.96558	2.21912	1.71205	8.51469e-63	64983	MRPL32
ENSG00000176731	7.23457e-64	2.04413	2.28845	1.79982	9.04911e-63	401466	C8orf59
ENSG00000117054	8.95434e-64	1.95561	2.20392	1.70731	1.11759e-62	34	ACADM
ENSG00000214253	1.06825e-63	2.66958	2.96996	2.3692	1.33185e-62	51024	FIS1
ENSG00000117395	1.18494e-63	2.0152	2.2701	1.7603	1.47255e-62	102465439	EBNA1BP2
ENSG00000120333	1.18441e-63	1.72702	1.95394	1.50011	1.47255e-62	63931	MRPS14
ENSG00000105254	1.2045e-63	2.79949	3.11037	2.48861	1.49524e-62	1155	TBCB
ENSG00000137133	1.45208e-63	2.09429	2.35821	1.83038	1.7987e-62	84681	HINT2
ENSG00000145916	1.66416e-63	1.27395	1.44448	1.10343	2.05699e-62	64777	RMND5B
ENSG00000116459	1.80312e-63	2.68196	2.9844	2.37953	2.22636e-62	515	ATP5F1
ENSG00000007372	1.82895e-63	1.05098	1.2184	0.883555	2.25584e-62	5080	PAX6
ENSG00000120306	3.29916e-63	2.13924	2.40666	1.87182	4.05185e-62	84418	CYSTM1
ENSG00000125901	3.53088e-63	1.97418	2.22965	1.71871	4.32721e-62	64949	MRPS26
ENSG00000088727	4.5279e-63	1.31309	1.49495	1.13123	5.54319e-62	64147	KIF9
ENSG00000016864	5.42166e-63	1.7587	1.99291	1.52449	6.63032e-62	55830	GLT8D1
ENSG00000119421	5.44105e-63	2.229	2.50199	1.956	6.64697e-62	4702	NDUFA8
ENSG00000198700	5.5066e-63	1.52268	1.71878	1.32658	6.71991e-62	55705	IPO9
ENSG00000154529	6.56807e-63	1.02662	1.17468	0.878568	8.00679e-62	101929869	CNTNAP3B
ENSG00000119328	7.28116e-63	1.86112	2.10341	1.61883	8.8667e-62	54942	FAM206A
ENSG00000164919	8.88824e-63	2.39967	2.64896	2.15039	1.08123e-61	1345	COX6C
ENSG00000106772	9.6879e-63	1.34127	1.53726	1.14528	1.17726e-61	158471	PRUNE2
ENSG00000170632	9.7682e-63	1.63511	1.84313	1.4271	1.18577e-61	83787	ARMC10
ENSG00000144034	9.80014e-63	1.88493	2.1263	1.64357	1.1884e-61	51002	TPRKB
ENSG00000130724	1.03354e-62	2.68244	2.98814	2.37673	1.25199e-61	27243	CHMP2A
ENSG00000242265	1.20426e-62	1.10292	1.27015	0.935695	1.45725e-61	23089	PEG10
ENSG00000114405	1.24124e-62	1.56963	1.78629	1.35297	1.50043e-61	57415	C3orf14
ENSG00000144354	1.56988e-62	1.12025	1.29012	0.950373	1.89372e-61	83879	CDCA7
ENSG00000101400	1.63793e-62	1.18536	1.36821	1.0025	1.97374e-61	6640	SNTA1
ENSG00000188186	1.73912e-62	2.63624	2.91974	2.35274	2.09349e-61	389541	LAMTOR4
ENSG00000148516	2.25603e-62	1.39648	1.59828	1.19468	2.71289e-61	100996668	ZEB1
ENSG00000178980	2.37541e-62	2.66855	2.96111	2.376	2.85346e-61	6415	SEPW1
ENSG00000132541	2.408e-62	1.83058	2.07331	1.58784	2.8896e-61	10247	HRSP12
ENSG00000105968	2.86245e-62	2.44954	2.7321	2.16698	3.4278e-61	94239	H2AFV
ENSG00000133318	3.25881e-62	2.43866	2.70916	2.16817	3.89838e-61	10313	RTN3
ENSG00000137563	3.99644e-62	1.73269	1.96674	1.49863	4.76594e-61	8836	GGH
ENSG00000121413	5.92422e-62	1.69418	1.9241	1.46427	7.05031e-61	65982	ZSCAN18
ENSG00000167085	6.12182e-62	2.48817	2.78635	2.18999	7.27795e-61	5245	PHB
ENSG00000147684	6.91376e-62	2.6656	2.96169	2.36952	8.21098e-61	4715	NDUFB9
ENSG00000147669	7.81935e-62	2.03768	2.29294	1.78241	9.27693e-61	5440	POLR2K
ENSG00000165283	1.30326e-61	2.24276	2.52163	1.96388	1.53985e-60	30968	STOML2
ENSG00000186340	1.31184e-61	1.41037	1.62156	1.19918	1.5484e-60	7058	THBS2
ENSG00000089063	1.40724e-61	2.43268	2.71813	2.14724	1.65931e-60	29058	TMEM230
ENSG00000198830	1.94909e-61	2.28209	2.52978	2.0344	2.29351e-60	3151	HMGN2
ENSG00000197568	2.13988e-61	1.49913	1.71047	1.28779	2.51545e-60	11147	HHLA3
ENSG00000128513	2.24227e-61	1.30437	1.49337	1.11536	2.63313e-60	25913	POT1
ENSG00000159593	3.27452e-61	1.98475	2.24373	1.72576	3.83748e-60	8883	NAE1
ENSG00000133739	4.12506e-61	1.07348	1.23342	0.913539	4.82934e-60	85444	LRRCC1
ENSG00000257727	5.77518e-61	2.36557	2.64097	2.09017	6.74747e-60	10330	CNPY2
ENSG00000103202	5.88695e-61	2.26494	2.5343	1.99558	6.87109e-60	4833	NME4
ENSG00000158467	5.99815e-61	1.04281	1.20771	0.877917	6.99379e-60	23382	AHCYL2
ENSG00000186868	6.39163e-61	1.14454	1.32805	0.961025	7.44505e-60	4137	MAPT
ENSG00000169084	8.79339e-61	1.46971	1.66646	1.27295	1.02323e-59	207063	DHRSX
ENSG00000169379	1.04448e-60	1.21616	1.39478	1.03755	1.21417e-59	200894	ARL13B
ENSG00000102931	1.11575e-60	2.29204	2.57391	2.01017	1.2957e-59	23568	ARL2BP
ENSG00000105879	1.53077e-60	1.81185	2.05347	1.57023	1.77588e-59	79872	CBLL1
ENSG00000117906	1.74384e-60	2.10961	2.38437	1.83484	2.02103e-59	5955	RCN2
ENSG00000164934	2.19418e-60	1.76661	1.99886	1.53435	2.53785e-59	25879	DCAF13
ENSG00000037042	2.37437e-60	1.43934	1.66086	1.21782	2.7435e-59	27175	TUBG2
ENSG00000166123	2.90067e-60	1.40062	1.58253	1.21872	3.34827e-59	84706	GPT2
ENSG00000135940	3.78361e-60	2.3116	2.56164	2.06157	4.36308e-59	1329	COX5B
ENSG00000178053	4.23877e-60	2.00347	2.26466	1.74229	4.88306e-59	4291	MLF1
ENSG00000243678	7.11285e-60	2.23355	2.49439	1.97272	8.16949e-59	654364	NME1-NME2
ENSG00000161036	7.79146e-60	1.29218	1.47862	1.10573	8.93111e-59	100616367	LRWD1
ENSG00000162910	9.15771e-60	2.46673	2.76588	2.16759	1.04868e-58	128308	MRPL55
ENSG00000161999	9.48723e-60	1.76736	1.98133	1.55339	1.08533e-58	339123	JMJD8
ENSG00000106665	1.29078e-59	1.12032	1.29142	0.949225	1.47225e-58	7461	CLIP2
ENSG00000198369	1.72194e-59	1.91046	2.154	1.66692	1.95822e-58	200734	SPRED2
ENSG00000024422	1.91811e-59	1.35156	1.54166	1.16146	2.17915e-58	30846	EHD2
ENSG00000123131	4.00071e-59	2.46807	2.76715	2.169	4.52733e-58	10549	PRDX4
ENSG00000104290	4.14968e-59	1.24364	1.41544	1.07183	4.6913e-58	7976	FZD3
ENSG00000155324	4.39298e-59	2.09411	2.37898	1.80924	4.95662e-58	65983	GRAMD3
ENSG00000106537	4.73358e-59	1.65424	1.87571	1.43276	5.3357e-58	27075	TSPAN13
ENSG00000143183	5.03807e-59	2.29375	2.57033	2.01716	5.67337e-58	54499	TMCO1
ENSG00000141380	5.50006e-59	1.64034	1.86542	1.41527	6.18153e-58	6760	SS18
ENSG00000168701	6.09583e-59	2.28583	2.57698	1.99469	6.84444e-58	29100	TMEM208
ENSG00000162384	6.84062e-59	1.90778	2.15831	1.65724	7.67322e-58	54987	C1orf123
ENSG00000114956	6.93326e-59	2.22166	2.49927	1.94405	7.76956e-58	1716	DGUOK
ENSG00000061676	7.26935e-59	1.24328	1.41198	1.07458	8.13828e-58	10787	NCKAP1
ENSG00000183722	7.40351e-59	1.07514	1.26228	0.88801	8.28043e-58	10186	LHFP
ENSG00000165443	7.55998e-59	1.32398	1.56815	1.0798	8.44724e-58	84457	PHYHIPL
ENSG00000084207	1.08169e-58	2.50733	2.78414	2.23052	1.2063e-57	2950	GSTP1
ENSG00000145494	1.14235e-58	2.1701	2.42461	1.91559	1.27149e-57	4726	NDUFS6
ENSG00000130287	1.44959e-58	1.2991	1.49786	1.10035	1.6119e-57	1463	NCAN
ENSG00000187713	1.5503e-58	1.69862	1.93255	1.46468	1.72222e-57	94107	TMEM203
ENSG00000091732	1.57697e-58	1.33284	1.53166	1.13401	1.75017e-57	51530	ZC3HC1
ENSG00000037241	1.81053e-58	1.99643	2.25497	1.73788	2.00551e-57	51121	RPL26L1
ENSG00000198786	1.92918e-58	1.05681	1.19857	0.915045	2.13284e-57	4540	MT-ND5
ENSG00000175792	1.9556e-58	1.5138	1.72183	1.30578	2.15997e-57	8607	RUVBL1
ENSG00000102265	2.68454e-58	2.85702	3.1925	2.52155	2.95941e-57	7076	TIMP1
ENSG00000003436	2.75478e-58	1.14739	1.28301	1.01178	3.03394e-57	7035	TFPI
ENSG00000179085	2.81129e-58	2.03742	2.29413	1.7807	3.09323e-57	54344	DPM3
ENSG00000203667	2.85269e-58	1.84364	2.07461	1.61267	3.13578e-57	116228	COX20
ENSG00000165185	3.21599e-58	1.03738	1.19516	0.8796	3.53177e-57	158405	KIAA1958
ENSG00000113658	3.86325e-58	1.29559	1.48678	1.1044	4.23854e-57	4090	SMAD5
ENSG00000160917	4.53663e-58	1.44022	1.64949	1.23096	4.9726e-57	10898	CPSF4
ENSG00000136247	4.80646e-58	2.03018	2.2972	1.76317	5.26335e-57	55146	ZDHHC4
ENSG00000127952	4.9734e-58	1.71715	1.95286	1.48144	5.44099e-57	51657	STYXL1
ENSG00000074201	5.44701e-58	2.22499	2.51123	1.93876	5.95347e-57	1207	CLNS1A
ENSG00000132341	6.9411e-58	2.56044	2.8607	2.26019	7.56494e-57	5901	RAN
ENSG00000162520	9.32439e-58	1.09598	1.25017	0.941793	1.01337e-56	81493	SYNC
ENSG00000134825	1.02282e-57	2.18535	2.44344	1.92726	1.1095e-56	746	TMEM258
ENSG00000160993	1.23138e-57	1.16189	1.34068	0.983104	1.33447e-56	54784	ALKBH4
ENSG00000174851	1.38565e-57	2.33253	2.62794	2.03712	1.50026e-56	10897	YIF1A
ENSG00000136521	1.77823e-57	2.33148	2.62098	2.04198	1.92349e-56	4711	NDUFB5
ENSG00000166595	1.85174e-57	2.29298	2.56841	2.01755	2.00113e-56	51647	FAM96B
ENSG00000129562	2.114e-57	2.60697	2.90704	2.30689	2.28241e-56	1603	DAD1
ENSG00000147533	2.23662e-57	2.1899	2.46594	1.91385	2.41253e-56	51125	GOLGA7
ENSG00000157800	2.69073e-57	1.55631	1.76469	1.34794	2.89964e-56	84255	SLC37A3
ENSG00000108830	2.98076e-57	1.13415	1.31007	0.958232	3.20919e-56	8153	RND2
ENSG00000179950	4.32945e-57	2.42446	2.71908	2.12983	4.64821e-56	22827	PUF60
ENSG00000213190	8.01074e-57	1.7839	2.0153	1.55249	8.56859e-56	10962	MLLT11
ENSG00000164815	1.09769e-56	1.21576	1.39886	1.03265	1.17196e-55	5001	ORC5
ENSG00000106052	1.27639e-56	2.11592	2.36966	1.86218	1.36148e-55	8887	TAX1BP1
ENSG00000117592	1.52616e-56	2.40522	2.70327	2.10717	1.6234e-55	9588	PRDX6
ENSG00000160049	1.59072e-56	1.34678	1.52179	1.17177	1.6905e-55	1676	DFFA
ENSG00000169714	1.83429e-56	2.37319	2.65007	2.0963	1.94756e-55	7555	CNBP
ENSG00000177683	1.92924e-56	1.12728	1.2794	0.975154	2.04648e-55	168451	THAP5
ENSG00000172115	2.74034e-56	2.23873	2.50905	1.9684	2.90421e-55	54205	CYCS
ENSG00000120509	2.91392e-56	2.17917	2.46319	1.89515	3.08532e-55	51248	PDZD11
ENSG00000242485	3.3969e-56	2.46034	2.75672	2.16395	3.58683e-55	55052	MRPL20
ENSG00000140682	3.59978e-56	1.1366	1.31388	0.959328	3.79757e-55	7041	TGFB1I1
ENSG00000197694	3.83903e-56	1.63155	1.8407	1.42241	4.04626e-55	6709	SPTAN1
ENSG00000034713	4.00414e-56	2.57228	2.87272	2.27183	4.21642e-55	11345	GABARAPL2
ENSG00000159199	4.84213e-56	2.49585	2.79947	2.19223	5.09418e-55	516	ATP5G1
ENSG00000157911	9.6023e-56	1.42402	1.62815	1.21989	1.00471e-54	5192	PEX10
ENSG00000009954	1.01454e-55	1.45389	1.64627	1.26152	1.06057e-54	9031	BAZ1B
ENSG00000130731	1.04131e-55	2.16288	2.44063	1.88513	1.08757e-54	84326	C16orf13
ENSG00000177917	1.05016e-55	1.43969	1.64317	1.23621	1.09582e-54	151188	ARL6IP6
ENSG00000179195	1.14699e-55	1.23448	1.41372	1.05524	1.19577e-54	144348	ZNF664
ENSG00000090273	1.23629e-55	2.11279	2.37326	1.85232	1.28771e-54	10726	NUDC
ENSG00000138758	1.54511e-55	1.61387	1.83262	1.39512	1.60792e-54	55752	44085
ENSG00000003249	1.59354e-55	1.12389	1.30301	0.94476	1.65533e-54	79007	DBNDD1
ENSG00000175455	1.69082e-55	1.24639	1.43465	1.05813	1.75479e-54	64770	CCDC14
ENSG00000021300	1.7387e-55	1.69297	1.98489	1.40105	1.80287e-54	58473	PLEKHB1
ENSG00000118600	1.76108e-55	1.45672	1.66602	1.24741	1.82443e-54	10329	TMEM5
ENSG00000065518	1.85898e-55	2.36159	2.63776	2.08541	1.9224e-54	4710	NDUFB4
ENSG00000139644	1.89403e-55	1.56948	1.79063	1.34833	1.95688e-54	7009	TMBIM6
ENSG00000163875	2.37136e-55	2.0023	2.26485	1.73976	2.44347e-54	64769	MEAF6
ENSG00000162694	2.37782e-55	1.16376	1.34668	0.980844	2.44795e-54	2135	EXTL2
ENSG00000122783	2.85431e-55	1.685	1.92656	1.44344	2.93063e-54	78996	C7orf49
ENSG00000072210	3.02968e-55	1.62268	1.84813	1.39723	3.10792e-54	224	ALDH3A2
ENSG00000135919	3.41667e-55	1.7754	2.0756	1.4752	3.49867e-54	5270	SERPINE2
ENSG00000069535	3.78211e-55	1.31511	1.51819	1.11202	3.86945e-54	4129	MAOB
ENSG00000164402	5.47196e-55	1.28666	1.51924	1.05409	5.58839e-54	23176	44082
ENSG00000143106	6.94717e-55	1.83779	2.07991	1.59566	7.07617e-54	5686	PSMA5
ENSG00000151239	7.15717e-55	1.72195	1.95376	1.49014	7.2772e-54	5756	TWF1
ENSG00000090971	7.3611e-55	1.06519	1.22886	0.901508	7.47794e-54	57106	NAT14
ENSG00000048540	7.90548e-55	1.0945	1.28358	0.905431	8.01682e-54	55885	LMO3
ENSG00000006652	1.01757e-54	2.30658	2.59155	2.02161	1.03009e-53	3475	IFRD1
ENSG00000187954	1.17288e-54	1.75382	1.9946	1.51303	1.18627e-53	50626	CYHR1
ENSG00000072832	1.23021e-54	1.30155	1.51797	1.08513	1.24316e-53	1400	CRMP1
ENSG00000105819	1.34431e-54	1.98348	2.24617	1.7208	1.35727e-53	9512	PMPCB
ENSG00000160688	1.36479e-54	1.52444	1.74248	1.30639	1.37674e-53	80308	FLAD1
ENSG00000162734	1.48991e-54	1.79187	2.01052	1.57322	1.50164e-53	8682	PEA15
ENSG00000135250	1.62485e-54	1.74301	1.97884	1.50718	1.63622e-53	6733	SRPK2
ENSG00000146707	1.65537e-54	1.07215	1.2389	0.905399	1.66549e-53	22932	POMZP3
ENSG00000125355	1.66002e-54	1.09449	1.27358	0.915408	1.66871e-53	55026	TMEM255A
ENSG00000168958	1.72415e-54	2.29054	2.58012	2.00096	1.73166e-53	56947	MFF
ENSG00000163159	2.83992e-54	1.83912	2.09137	1.58688	2.84239e-53	6944	VPS72
ENSG00000088682	2.90827e-54	1.71502	1.96333	1.46671	2.90827e-53	57017	COQ9
ENSG00000143621	2.97455e-54	2.42214	2.72752	2.11676	2.97197e-53	3608	ILF2
ENSG00000164708	3.16562e-54	1.07849	1.25306	0.903916	3.1574e-53	5224	PGAM2
ENSG00000145337	3.38433e-54	2.05002	2.30981	1.79022	3.37262e-53	100996939	PYURF
ENSG00000119138	4.40124e-54	1.12549	1.2927	0.958279	4.37089e-53	687	KLF9
ENSG00000105220	4.42259e-54	2.25053	2.53202	1.96903	4.38831e-53	2821	GPI
ENSG00000116120	4.66107e-54	1.49081	1.70064	1.28097	4.62096e-53	10056	FARSB
ENSG00000154134	4.68394e-54	1.40962	1.6207	1.19853	4.63964e-53	64221	ROBO3
ENSG00000102109	5.0907e-54	1.22669	1.45927	0.994112	5.03822e-53	27344	PCSK1N
ENSG00000205571	6.70562e-54	1.45338	1.6545	1.25227	6.63079e-53	6607	SMN2
ENSG00000126351	6.8742e-54	1.4179	1.62425	1.21155	6.79166e-53	7067	THRA
ENSG00000241837	7.31344e-54	2.57274	2.87574	2.26974	7.21944e-53	539	ATP5O
ENSG00000197008	7.61241e-54	1.12998	1.30792	0.952038	7.50813e-53	7697	ZNF138
ENSG00000198015	1.17838e-53	1.7205	1.96182	1.47918	1.1563e-52	28977	MRPL42
ENSG00000163918	1.23496e-53	1.44114	1.65691	1.22538	1.21079e-52	5984	RFC4
ENSG00000118894	1.36579e-53	1.18164	1.35682	1.00647	1.33678e-52	100287013	FAM86A
ENSG00000015676	1.38157e-53	1.54876	1.76692	1.33061	1.35107e-52	23386	NUDCD3
ENSG00000181061	1.50474e-53	2.42703	2.72939	2.12466	1.47028e-52	25994	HIGD1A
ENSG00000173905	1.57085e-53	1.47346	1.67373	1.27318	1.53358e-52	27333	GOLIM4
ENSG00000170075	2.55793e-53	1.00741	1.22312	0.79169	2.49301e-52	9283	GPR37L1
ENSG00000129116	2.62232e-53	1.29195	1.48208	1.10183	2.5536e-52	23022	PALLD
ENSG00000113845	2.67665e-53	2.22593	2.5196	1.93226	2.6043e-52	51300	TIMMDC1
ENSG00000122203	2.8274e-53	1.86069	2.11124	1.61014	2.74635e-52	57179	KIAA1191
ENSG00000184575	2.88724e-53	1.58649	1.80796	1.36502	2.80211e-52	11260	XPOT
ENSG00000175768	2.91221e-53	2.14415	2.41813	1.87018	2.82396e-52	401505	TOMM5
ENSG00000071794	3.71351e-53	1.30538	1.50133	1.10943	3.59795e-52	6596	HLTF
ENSG00000164039	3.75897e-53	1.59951	1.8304	1.36862	3.63893e-52	56898	BDH2
ENSG00000205155	3.79861e-53	1.93631	2.19597	1.67665	3.67422e-52	55851	PSENEN
ENSG00000135164	4.32018e-53	1.48685	1.7139	1.25981	4.17171e-52	9988	DMTF1
ENSG00000174136	4.47222e-53	1.22971	1.42673	1.0327	4.31491e-52	285704	RGMB
ENSG00000166444	4.56515e-53	1.59264	1.81913	1.36614	4.40089e-52	6764	ST5
ENSG00000139180	5.10717e-53	2.05858	2.33224	1.78492	4.91928e-52	4704	NDUFA9
ENSG00000163346	7.50706e-53	1.20463	1.39004	1.01922	7.21881e-52	57326	PBXIP1
ENSG00000183978	8.13869e-53	2.2645	2.56272	1.96628	7.81966e-52	28958	COA3
ENSG00000087085	8.21145e-53	1.08464	1.26909	0.900194	7.88299e-52	43	ACHE
ENSG00000175756	8.72629e-53	2.20272	2.48175	1.92369	8.37027e-52	54998	AURKAIP1
ENSG00000096093	9.26343e-53	1.31582	1.5004	1.13123	8.8781e-52	114327	EFHC1
ENSG00000176903	9.35894e-53	1.59838	1.8325	1.36426	8.96217e-52	9240	PNMA1
ENSG00000116670	1.08092e-52	2.02173	2.29555	1.74791	1.03252e-51	10459	MAD2L2
ENSG00000128951	1.27679e-52	2.07961	2.35165	1.80756	1.21659e-51	1854	DUT
ENSG00000170903	1.38035e-52	1.29807	1.51309	1.08305	1.31418e-51	84437	MSANTD4
ENSG00000198804	1.5014e-52	1.10261	1.24398	0.961245	1.42825e-51	4512	MT-CO1
ENSG00000115204	1.58203e-52	2.38276	2.69059	2.07493	1.50371e-51	4358	MPV17
ENSG00000140939	1.66092e-52	1.24985	1.44379	1.05592	1.5774e-51	8996	NOL3
ENSG00000047410	1.79487e-52	1.87395	2.11446	1.63344	1.7032e-51	7175	TPR
ENSG00000148362	1.89154e-52	1.96061	2.2261	1.69512	1.79346e-51	286257	C9orf142
ENSG00000243147	2.79835e-52	1.94155	2.20433	1.67876	2.64454e-51	9553	MRPL33
ENSG00000107020	3.479e-52	1.66434	1.90254	1.42614	3.2824e-51	55848	PLGRKT
ENSG00000163348	4.06687e-52	1.06413	1.21974	0.908523	3.83077e-51	90780	PYGO2
ENSG00000135108	4.4352e-52	1.56224	1.78886	1.33562	4.17431e-51	23014	FBXO21
ENSG00000138385	4.49602e-52	2.19141	2.46833	1.91449	4.22809e-51	6741	SSB
ENSG00000103051	4.50441e-52	1.54441	1.76033	1.32849	4.23253e-51	25839	COG4
ENSG00000106012	4.55771e-52	1.06526	1.23081	0.899701	4.27912e-51	23288	IQCE
ENSG00000205084	4.94111e-52	1.0095	1.17603	0.842979	4.63531e-51	79583	TMEM231
ENSG00000080298	5.2127e-52	1.2394	1.44751	1.03128	4.88612e-51	5991	RFX3
ENSG00000164258	5.31326e-52	2.17302	2.46625	1.87978	4.97632e-51	4724	NDUFS4
ENSG00000185437	5.38794e-52	1.1301	1.31539	0.944823	5.04216e-51	6450	SH3BGR
ENSG00000240972	5.72156e-52	2.39358	2.67626	2.1109	5.34569e-51	4282	MIF
ENSG00000153406	6.85416e-52	1.77217	2.02674	1.51761	6.39352e-51	57407	NMRAL1
ENSG00000106330	6.9842e-52	1.42096	1.62965	1.21226	6.50954e-51	64598	MOSPD3
ENSG00000213347	7.64454e-52	1.09319	1.25076	0.935626	7.11925e-51	83463	MXD3
ENSG00000172466	7.87121e-52	1.48041	1.68911	1.27171	7.32442e-51	7572	ZNF24
ENSG00000135069	1.02836e-51	1.73661	2.00943	1.46379	9.5615e-51	29968	PSAT1
ENSG00000153944	1.06706e-51	1.2619	1.43273	1.09106	9.91334e-51	124540	MSI2
ENSG00000136897	1.10243e-51	1.30961	1.50681	1.11241	1.02337e-50	54534	MRPL50
ENSG00000009844	1.17218e-51	1.90935	2.17237	1.64633	1.08636e-50	51534	VTA1
ENSG00000106305	1.2635e-51	1.66419	1.8999	1.42848	1.17006e-50	7965	AIMP2
ENSG00000168393	1.56926e-51	1.69791	1.94039	1.45543	1.44855e-50	1841	DTYMK
ENSG00000111215	1.57285e-51	1.37234	1.59223	1.15246	1.4507e-50	100533464	PRR4
ENSG00000138587	1.92737e-51	1.15448	1.33242	0.976542	1.77627e-50	55329	MNS1
ENSG00000106328	2.35246e-51	1.01108	1.15146	0.8707	2.16629e-50	29999	FSCN3
ENSG00000115504	2.36787e-51	1.11837	1.29237	0.944359	2.17874e-50	23301	EHBP1
ENSG00000143727	2.55943e-51	2.13832	2.4241	1.85254	2.35312e-50	52	ACP1
ENSG00000177576	2.56582e-51	1.99881	2.26102	1.7366	2.35712e-50	497661	C18orf32
ENSG00000151135	2.62844e-51	1.30469	1.50307	1.10631	2.4108e-50	90488	C12orf23
ENSG00000103449	2.73615e-51	1.13435	1.30974	0.958961	2.50759e-50	6299	SALL1
ENSG00000114503	2.9795e-51	1.81154	2.06173	1.56136	2.72844e-50	22916	NCBP2
ENSG00000166086	4.57983e-51	1.17841	1.37719	0.979621	4.18064e-50	83700	JAM3
ENSG00000148053	4.86476e-51	1.09057	1.31403	0.867115	4.43722e-50	4915	NTRK2
ENSG00000149257	5.24216e-51	1.14021	1.32718	0.953236	4.77766e-50	871	SERPINH1
ENSG00000134001	5.24651e-51	1.64518	1.88366	1.40669	4.77785e-50	1965	EIF2S1
ENSG00000166171	5.86071e-51	1.57687	1.81416	1.33958	5.32876e-50	25911	DPCD
ENSG00000174917	7.75362e-51	2.0531	2.31807	1.78813	7.03321e-50	125988	C19orf70
ENSG00000114473	8.90813e-51	1.24827	1.44374	1.05279	8.06141e-50	84223	IQCG
ENSG00000205670	1.03785e-50	1.51936	1.74692	1.2918	9.37725e-50	54065	SMIM11
ENSG00000175854	1.11681e-50	1.52725	1.7577	1.29679	1.00749e-49	375757	SWI5
ENSG00000166780	1.15934e-50	1.49481	1.73589	1.25374	1.04422e-49	89927	C16orf45
ENSG00000136888	1.16399e-50	2.1999	2.47234	1.92746	1.04759e-49	9550	ATP6V1G1
ENSG00000112695	1.18953e-50	2.25654	2.53247	1.98062	1.06974e-49	1347	COX7A2
ENSG00000137509	1.50934e-50	2.13864	2.43052	1.84676	1.35523e-49	5547	PRCP
ENSG00000134248	1.92511e-50	2.30194	2.59404	2.00983	1.72184e-49	10542	LAMTOR5
ENSG00000115364	2.09607e-50	1.41526	1.62304	1.20749	1.87329e-49	9801	MRPL19
ENSG00000136213	2.13243e-50	1.15224	1.33752	0.966968	1.90431e-49	55501	CHST12
ENSG00000106803	3.02347e-50	2.26962	2.54918	1.99006	2.69585e-49	10952	SEC61B
ENSG00000147123	3.131e-50	1.9343	2.18483	1.68377	2.78957e-49	54539	NDUFB11
ENSG00000160813	3.37759e-50	1.39116	1.59724	1.18508	3.00462e-49	221908	PPP1R35
ENSG00000120860	3.91385e-50	1.97146	2.25155	1.69138	3.47362e-49	51019	CCDC53
ENSG00000103550	4.09574e-50	1.03993	1.20665	0.873201	3.63225e-49	400506	KNOP1
ENSG00000079739	4.15758e-50	1.53921	1.76396	1.31447	3.68425e-49	5236	PGM1
ENSG00000076248	4.19343e-50	1.30036	1.50045	1.10028	3.71317e-49	7374	UNG
ENSG00000116649	4.46484e-50	2.29562	2.60186	1.98938	3.95045e-49	6723	SRM
ENSG00000255526	4.54434e-50	1.34425	1.52207	1.16642	4.01771e-49	100528064	NEDD8-MDP1
ENSG00000106397	4.58524e-50	1.78792	2.03827	1.53756	4.05076e-49	8985	PLOD3
ENSG00000188706	4.61276e-50	1.56919	1.80551	1.33288	4.07195e-49	51114	ZDHHC9
ENSG00000174886	4.8961e-50	2.22473	2.50396	1.94549	4.31877e-49	126328	NDUFA11
ENSG00000155959	4.93025e-50	1.91275	2.17965	1.64584	4.34556e-49	7411	VBP1
ENSG00000143314	6.70169e-50	1.72835	1.97911	1.47758	5.90241e-49	79590	MRPL24
ENSG00000160307	7.02023e-50	2.82917	3.1907	2.46764	6.17824e-49	6285	S100B
ENSG00000174374	7.97028e-50	1.28445	1.4786	1.09029	7.00363e-49	653375	WBSCR16
ENSG00000106609	8.20378e-50	1.83195	2.08143	1.58246	7.20332e-49	55069	TMEM248
ENSG00000113460	8.22314e-50	1.49404	1.70877	1.27931	7.21482e-49	55299	BRIX1
ENSG00000088766	9.83878e-50	1.57239	1.80172	1.34306	8.61267e-49	54675	CRLS1
ENSG00000149925	9.88694e-50	1.80672	2.04842	1.56502	8.64826e-49	226	ALDOA
ENSG00000151729	1.01194e-49	1.54562	1.78661	1.30462	8.84489e-49	291	SLC25A4
ENSG00000054523	1.48783e-49	1.37762	1.58111	1.17412	1.2965e-48	23095	KIF1B
ENSG00000108641	1.66526e-49	1.06693	1.24584	0.888028	1.44892e-48	27077	B9D1
ENSG00000185928	1.80755e-49	1.06107	1.22646	0.895685	1.57155e-48	79447	PAGR1
ENSG00000067225	2.068e-49	1.85473	2.09471	1.61476	1.79663e-48	5315	PKM
ENSG00000174628	2.19381e-49	1.11261	1.30031	0.92492	1.9045e-48	124152	IQCK
ENSG00000165055	2.4394e-49	1.21623	1.39008	1.04238	2.1161e-48	55798	METTL2B
ENSG00000116171	2.74218e-49	2.03752	2.30882	1.76622	2.37162e-48	6342	SCP2
ENSG00000181991	3.12815e-49	1.81528	2.07397	1.55659	2.7034e-48	64963	MRPS11
ENSG00000106009	3.20346e-49	1.16476	1.35195	0.977567	2.76641e-48	221927	BRAT1
ENSG00000172239	3.39459e-49	1.73025	1.97533	1.48518	2.92926e-48	10605	PAIP1
ENSG00000053438	3.60231e-49	1.38095	1.60226	1.15964	3.10619e-48	4826	NNAT
ENSG00000090097	4.80631e-49	1.34905	1.56996	1.12815	4.13508e-48	57060	PCBP4
ENSG00000173141	4.96907e-49	1.57074	1.78023	1.36126	4.27191e-48	78988	MRP63
ENSG00000177556	5.08363e-49	2.15043	2.43411	1.86675	4.36389e-48	475	ATOX1
ENSG00000149196	5.58279e-49	1.69421	1.94301	1.44542	4.78881e-48	51501	C11orf73
ENSG00000164610	7.16064e-49	1.32492	1.52389	1.12595	6.12402e-48	6100	RP9
ENSG00000267228	7.89003e-49	1.38484	1.58223	1.18746	6.74281e-48	51124	IER3IP1
ENSG00000172992	7.92418e-49	1.07456	1.25238	0.896746	6.76698e-48	79877	DCAKD
ENSG00000128534	8.66792e-49	1.50325	1.72329	1.28321	7.39663e-48	51691	NAA38
ENSG00000135437	8.86e-49	1.12261	1.30267	0.942555	7.55494e-48	5959	RDH5
ENSG00000159131	1.00176e-48	1.51764	1.73543	1.29985	8.52939e-48	2618	GART
ENSG00000081154	1.05722e-48	1.81939	2.06342	1.57535	8.99496e-48	57092	PCNP
ENSG00000176894	1.17215e-48	1.42602	1.65102	1.20103	9.96542e-48	5827	PXMP2
ENSG00000115268	1.21397e-48	1.48819	1.67364	1.30275	1.03134e-47	6209	RPS15
ENSG00000116030	1.54477e-48	2.21621	2.50977	1.92264	1.30947e-47	7341	SUMO1
ENSG00000172379	1.62473e-48	1.17078	1.37082	0.970747	1.37625e-47	9915	ARNT2
ENSG00000110958	2.38046e-48	2.06767	2.34422	1.79111	2.01491e-47	10728	PTGES3
ENSG00000075945	3.31255e-48	1.34511	1.55375	1.13647	2.8018e-47	22920	KIFAP3
ENSG00000164902	3.38834e-48	1.56799	1.79988	1.33609	2.8638e-47	51808	PHAX
ENSG00000203879	3.99199e-48	1.98253	2.24941	1.71566	3.36906e-47	2664	GDI1
ENSG00000143353	5.96912e-48	1.32095	1.52523	1.11668	5.02296e-47	127018	LYPLAL1
ENSG00000171033	5.96677e-48	1.18708	1.37575	0.998414	5.02296e-47	5569	PKIA
ENSG00000104980	6.78281e-48	1.08217	1.26198	0.902355	5.7035e-47	10469	TIMM44
ENSG00000099804	9.71747e-48	1.88283	2.15424	1.61142	8.15333e-47	997	CDC34
ENSG00000164597	1.03531e-47	1.23034	1.41901	1.04167	8.68032e-47	10466	COG5
ENSG00000136518	1.05645e-47	1.42516	1.64673	1.2036	8.85111e-47	86	ACTL6A
ENSG00000064419	1.27096e-47	1.15357	1.33486	0.972267	1.06097e-46	23534	TNPO3
ENSG00000102898	1.27973e-47	1.90093	2.16018	1.64167	1.06752e-46	128322	NUTF2
ENSG00000184047	1.43603e-47	1.81699	2.07704	1.55693	1.19704e-46	56616	DIABLO
ENSG00000178057	1.56484e-47	2.16737	2.45786	1.87689	1.30253e-46	25915	NDUFAF3
ENSG00000135046	1.56934e-47	2.35975	2.69684	2.02266	1.30533e-46	301	ANXA1
ENSG00000138434	1.67539e-47	1.43752	1.64614	1.22891	1.39253e-46	6744	SSFA2
ENSG00000132002	1.6785e-47	2.58595	2.92444	2.24745	1.39411e-46	3337	DNAJB1
ENSG00000119408	1.78505e-47	1.84692	2.10941	1.58442	1.48154e-46	10783	NEK6
ENSG00000123080	2.12899e-47	1.35622	1.56328	1.14916	1.76319e-46	1031	CDKN2C
ENSG00000048162	2.44287e-47	1.65333	1.89066	1.41601	2.02169e-46	51491	NOP16
ENSG00000081721	2.95353e-47	1.54087	1.77611	1.30563	2.44079e-46	11266	DUSP12
ENSG00000140450	3.04928e-47	1.05138	1.22625	0.876504	2.51811e-46	91947	ARRDC4
ENSG00000118873	3.0526e-47	1.24782	1.44392	1.05172	2.51905e-46	25782	RAB3GAP2
ENSG00000128050	3.05852e-47	1.4476	1.64941	1.24579	2.52213e-46	10606	PAICS
ENSG00000143545	3.26996e-47	1.84087	2.10152	1.58021	2.69456e-46	5872	RAB13
ENSG00000001631	5.23271e-47	1.29079	1.49431	1.08727	4.29657e-46	889	KRIT1
ENSG00000061794	6.03653e-47	1.67137	1.91907	1.42368	4.94249e-46	60488	MRPS35
ENSG00000154719	8.05502e-47	1.31459	1.52363	1.10555	6.57646e-46	54148	MRPL39
ENSG00000095906	9.12632e-47	1.79194	2.05322	1.53067	7.44583e-46	10101	NUBP2
ENSG00000100804	1.08881e-46	2.2707	2.58244	1.95896	8.87065e-46	5693	PSMB5
ENSG00000166794	1.45228e-46	2.08656	2.34644	1.82668	1.18069e-45	5479	PPIB
ENSG00000167272	1.46179e-46	1.67583	1.92762	1.42404	1.18757e-45	51367	POP5
ENSG00000132646	1.66466e-46	1.62409	1.86634	1.38185	1.35048e-45	5111	PCNA
ENSG00000182902	1.7127e-46	1.06722	1.25624	0.878192	1.38848e-45	83733	SLC25A18
ENSG00000129235	1.91942e-46	2.0575	2.35166	1.76334	1.55498e-45	84817	TXNDC17
ENSG00000140990	2.01555e-46	2.3373	2.65056	2.02405	1.63171e-45	4716	NDUFB10
ENSG00000178467	2.20634e-46	1.48093	1.71791	1.24395	1.7849e-45	54681	P4HTM
ENSG00000205707	2.22099e-46	1.58795	1.82236	1.35353	1.79549e-45	144363	LYRM5
ENSG00000175166	2.43705e-46	2.19912	2.49997	1.89826	1.96878e-45	5708	PSMD2
ENSG00000167113	3.11848e-46	1.49315	1.71185	1.27445	2.50872e-45	51117	COQ4
ENSG00000119013	3.12215e-46	2.01051	2.28046	1.74056	2.50992e-45	4709	NDUFB3
ENSG00000109107	3.15035e-46	2.29856	2.65374	1.94338	2.53082e-45	230	ALDOC
ENSG00000163882	3.6077e-46	1.87053	2.14162	1.59944	2.89622e-45	5437	POLR2H
ENSG00000152556	3.61545e-46	1.45442	1.67633	1.23252	2.90041e-45	5213	PFKM
ENSG00000138382	4.2359e-46	1.72512	1.99047	1.45977	3.39579e-45	29081	METTL5
ENSG00000198892	4.24001e-46	1.29271	1.53795	1.04746	3.39673e-45	149345	SHISA4
ENSG00000167969	5.07941e-46	1.76865	2.02598	1.51131	4.06636e-45	1632	ECI1
ENSG00000155438	5.33515e-46	1.794	2.05265	1.53535	4.26812e-45	84365	NIFK
ENSG00000159596	5.89685e-46	1.1302	1.32473	0.935665	4.71421e-45	51249	TMEM69
ENSG00000111481	6.01343e-46	2.15654	2.45607	1.85701	4.80407e-45	22818	COPZ1
ENSG00000144381	6.52096e-46	2.25492	2.55534	1.95449	5.20231e-45	3329	HSPD1
ENSG00000058262	6.91085e-46	1.82737	2.08833	1.56641	5.50955e-45	29927	SEC61A1
ENSG00000170860	7.00699e-46	1.3361	1.52084	1.15135	5.58233e-45	27258	LSM3
ENSG00000163468	8.78502e-46	2.0563	2.34034	1.77226	6.99402e-45	7203	CCT3
ENSG00000132329	8.92904e-46	2.08437	2.41148	1.75726	7.10377e-45	10267	RAMP1
ENSG00000127184	9.64878e-46	1.90446	2.1373	1.67162	7.67108e-45	1350	COX7C
ENSG00000187189	1.06095e-45	1.41917	1.65848	1.17985	8.42328e-45	23270	TSPYL4
ENSG00000169230	1.08186e-45	2.21751	2.52217	1.91285	8.58334e-45	27166	PRELID1
ENSG00000143368	1.13237e-45	1.48687	1.70144	1.2723	8.97791e-45	10262	SF3B4
ENSG00000125971	1.28994e-45	2.09822	2.3789	1.81753	1.02201e-44	83658	DYNLRB1
ENSG00000007520	1.7001e-45	1.83706	2.1046	1.56953	1.34513e-44	115939	TSR3
ENSG00000145736	1.72282e-45	1.15026	1.3205	0.98002	1.36217e-44	2966	GTF2H2
ENSG00000099624	1.91783e-45	2.08399	2.36401	1.80397	1.51428e-44	513	ATP5D
ENSG00000160752	2.40267e-45	2.08556	2.38453	1.7866	1.89321e-44	2224	FDPS
ENSG00000135441	2.64833e-45	2.0341	2.31126	1.75693	2.08536e-44	2647	BLOC1S1
ENSG00000122970	2.7763e-45	1.05444	1.2289	0.879969	2.18314e-44	28981	IFT81
ENSG00000130305	3.51187e-45	1.09106	1.274	0.90812	2.75967e-44	55695	NSUN5
ENSG00000164885	3.63435e-45	1.3851	1.60349	1.16671	2.85202e-44	1020	CDK5
ENSG00000116750	3.97761e-45	1.31211	1.51958	1.10464	3.11927e-44	51377	UCHL5
ENSG00000111596	4.31055e-45	1.58986	1.83777	1.34196	3.37577e-44	4848	CNOT2
ENSG00000215845	4.38852e-45	1.53364	1.7984	1.26887	3.4345e-44	100131187	TSTD1
ENSG00000132780	4.7551e-45	1.90477	2.16973	1.63981	3.71885e-44	4678	NASP
ENSG00000091164	4.92223e-45	1.5985	1.83519	1.3618	3.84696e-44	9352	TXNL1
ENSG00000006530	5.33559e-45	1.20002	1.3968	1.00324	4.16436e-44	55750	AGK
ENSG00000012963	5.94387e-45	1.28725	1.49167	1.08282	4.63598e-44	55148	UBR7
ENSG00000080822	6.62904e-45	2.26445	2.58777	1.94114	5.16689e-44	56650	CLDND1
ENSG00000221978	6.77862e-45	1.91966	2.19111	1.64822	5.2799e-44	81669	CCNL2
ENSG00000214517	6.97589e-45	1.41322	1.6325	1.19394	5.42988e-44	51400	PPME1
ENSG00000106636	7.83905e-45	1.48563	1.70298	1.26829	6.09352e-44	10652	YKT6
ENSG00000079308	8.59942e-45	1.06163	1.25355	0.869717	6.67556e-44	7145	TNS1
ENSG00000116221	9.84537e-45	1.7386	2.00218	1.47501	7.63762e-44	51253	MRPL37
ENSG00000010626	1.36902e-44	1.00933	1.18346	0.835201	1.0606e-43	10233	LRRC23
ENSG00000106460	1.38644e-44	1.10768	1.26508	0.950268	1.07337e-43	54664	TMEM106B
ENSG00000186132	1.40845e-44	1.16126	1.35507	0.967438	1.08968e-43	130355	C2orf76
ENSG00000143499	1.55611e-44	1.33072	1.54444	1.11699	1.2023e-43	56950	SMYD2
ENSG00000137038	1.59512e-44	1.28233	1.4876	1.07706	1.23162e-43	90871	TMEM261
ENSG00000228253	1.65755e-44	1.3291	1.5406	1.1176	1.27811e-43	4509	MT-ATP8
ENSG00000162607	1.87338e-44	1.25701	1.45326	1.06075	1.44357e-43	7398	USP1
ENSG00000101236	1.99032e-44	1.35183	1.55593	1.14772	1.53163e-43	11237	RNF24
ENSG00000143222	2.18233e-44	2.12223	2.41737	1.82709	1.67715e-43	51506	UFC1
ENSG00000198947	2.23815e-44	1.14463	1.32659	0.96267	1.7189e-43	1756	DMD
ENSG00000135407	2.30192e-44	1.01627	1.18182	0.850727	1.76669e-43	10677	AVIL
ENSG00000147687	2.37379e-44	1.32288	1.53148	1.11428	1.81943e-43	83940	TATDN1
ENSG00000111906	2.51876e-44	1.77197	2.03858	1.50537	1.92798e-43	51020	HDDC2
ENSG00000142227	2.59779e-44	2.08874	2.3847	1.79279	1.98715e-43	2014	EMP3
ENSG00000162585	2.61546e-44	1.37385	1.57917	1.16854	1.99934e-43	199990	C1orf86
ENSG00000115042	2.72466e-44	1.0285	1.21689	0.840102	2.08144e-43	51011	FAHD2A
ENSG00000108846	3.06488e-44	1.19151	1.38083	1.00219	2.33469e-43	8714	ABCC3
ENSG00000141425	3.06631e-44	1.06789	1.24543	0.890349	2.33469e-43	55197	RPRD1A
ENSG00000101363	3.5706e-44	1.61699	1.86485	1.36913	2.71507e-43	63905	MANBAL
ENSG00000137288	3.83258e-44	1.61559	1.87314	1.35805	2.91236e-43	100500873	UQCC2
ENSG00000151500	4.09965e-44	1.67535	1.94351	1.40719	3.1112e-43	29087	THYN1
ENSG00000008952	4.41748e-44	1.5737	1.79105	1.35634	3.35019e-43	7095	SEC62
ENSG00000106049	4.52597e-44	1.2706	1.48584	1.05536	3.43021e-43	11112	HIBADH
ENSG00000164054	4.54109e-44	1.85343	2.11547	1.59139	3.43714e-43	51246	SHISA5
ENSG00000119737	4.94286e-44	1.11789	1.31509	0.920681	3.73879e-43	10936	GPR75
ENSG00000171471	5.3949e-44	1.4522	1.66972	1.23469	4.07536e-43	643246	MAP1LC3B2
ENSG00000183474	5.49992e-44	1.17422	1.35389	0.994538	4.15197e-43	730394	GTF2H2C
ENSG00000182952	5.51304e-44	1.38857	1.60811	1.16902	4.15915e-43	10473	HMGN4
ENSG00000120265	6.05433e-44	1.99825	2.28715	1.70934	4.56452e-43	5110	PCMT1
ENSG00000031698	7.10917e-44	1.92936	2.20589	1.65284	5.3458e-43	6301	SARS
ENSG00000174574	7.26572e-44	1.8479	2.11156	1.58423	5.45639e-43	79647	AKIRIN1
ENSG00000117691	7.45989e-44	2.04619	2.33564	1.75674	5.59856e-43	29937	NENF
ENSG00000115233	8.11357e-44	1.69297	1.94477	1.44118	6.08122e-43	10213	PSMD14
ENSG00000118523	8.50296e-44	1.15432	1.35687	0.951775	6.36479e-43	1490	CTGF
ENSG00000115286	1.01752e-43	2.00689	2.28666	1.72712	7.61155e-43	374291	NDUFS7
ENSG00000155561	1.11234e-43	1.04794	1.22878	0.86711	8.31012e-43	23165	NUP205
ENSG00000138443	1.32758e-43	1.3131	1.51045	1.11575	9.89247e-43	10152	ABI2
ENSG00000134982	1.33346e-43	1.13225	1.33045	0.934051	9.92982e-43	324	APC
ENSG00000102178	1.4405e-43	1.28245	1.49023	1.07468	1.072e-42	8266	UBL4A
ENSG00000169189	1.50935e-43	1.92234	2.20805	1.63663	1.12251e-42	197370	NSMCE1
ENSG00000162076	1.62122e-43	1.31468	1.52544	1.10392	1.20493e-42	114984	FLYWCH2
ENSG00000105583	1.75375e-43	1.90146	2.17776	1.62517	1.30176e-42	51398	WDR83OS
ENSG00000144199	2.09666e-43	1.06738	1.25577	0.87899	1.55528e-42	151313	FAHD2B
ENSG00000143436	2.1063e-43	1.76835	2.03731	1.49939	1.56143e-42	65005	MRPL9
ENSG00000182362	2.33666e-43	1.12545	1.31377	0.937133	1.73108e-42	54059	YBEY
ENSG00000197780	2.52652e-43	1.04313	1.21899	0.86727	1.87054e-42	6884	TAF13
ENSG00000186501	2.76919e-43	1.59406	1.83857	1.34955	2.04888e-42	84065	TMEM222
ENSG00000171735	3.24827e-43	2.00766	2.28641	1.7289	2.39719e-42	23261	CAMTA1
ENSG00000131016	3.32251e-43	1.08009	1.256	0.904183	2.4504e-42	9590	AKAP12
ENSG00000182985	3.33416e-43	1.60565	1.86023	1.35106	2.45743e-42	23705	CADM1
ENSG00000117143	4.87232e-43	1.34097	1.55841	1.12354	3.58652e-42	6675	UAP1
ENSG00000154640	4.91417e-43	1.96298	2.25622	1.66974	3.61502e-42	10950	BTG3
ENSG00000074657	6.31762e-43	1.03932	1.21723	0.861406	4.63856e-42	55205	ZNF532
ENSG00000183044	6.60967e-43	1.03772	1.22628	0.84916	4.8499e-42	18	ABAT
ENSG00000102038	6.73624e-43	1.10537	1.29134	0.919401	4.93648e-42	6594	SMARCA1
ENSG00000139579	8.15561e-43	1.33086	1.5429	1.11882	5.96524e-42	79035	NABP2
ENSG00000133398	8.16522e-43	1.82252	2.09146	1.55358	5.96848e-42	84246	MED10
ENSG00000128708	8.44068e-43	1.60673	1.8492	1.36426	6.16593e-42	8520	HAT1
ENSG00000114686	8.56252e-43	1.75729	2.01666	1.49792	6.247e-42	11222	MRPL3
ENSG00000144040	8.62306e-43	1.31451	1.51154	1.11748	6.2872e-42	94097	SFXN5
ENSG00000125991	8.93819e-43	2.17938	2.48865	1.87012	6.51284e-42	51614	ERGIC3
ENSG00000119185	9.38915e-43	1.66034	1.92653	1.39414	6.83711e-42	9270	ITGB1BP1
ENSG00000102316	9.62047e-43	1.93653	2.22536	1.6477	7.00113e-42	10916	MAGED2
ENSG00000017797	1.14045e-42	1.38555	1.59416	1.17694	8.29421e-42	10928	RALBP1
ENSG00000101773	1.29908e-42	1.08907	1.26795	0.910187	9.43e-42	5932	RBBP8
ENSG00000134333	1.35851e-42	2.36033	2.6813	2.03935	9.85521e-42	3939	LDHA
ENSG00000184983	1.47535e-42	1.89122	2.16454	1.6179	1.0696e-41	4700	NDUFA6
ENSG00000135624	1.50034e-42	1.98361	2.27355	1.69367	1.08704e-41	10574	CCT7
ENSG00000149547	1.52267e-42	1.78947	2.05328	1.52566	1.10252e-41	9538	EI24
ENSG00000172500	1.53133e-42	1.99406	2.28931	1.69882	1.1081e-41	9158	FIBP
ENSG00000086061	1.76831e-42	2.0451	2.33029	1.75991	1.27798e-41	3301	DNAJA1
ENSG00000155893	2.01342e-42	1.15519	1.3583	0.952077	1.45329e-41	92370	ACPL2
ENSG00000075089	2.1692e-42	1.1702	1.3662	0.974194	1.56476e-41	64431	ACTR6
ENSG00000160959	2.18979e-42	1.24785	1.46077	1.03494	1.57862e-41	9684	LRRC14
ENSG00000105677	2.29982e-42	2.17385	2.486	1.8617	1.65691e-41	10430	TMEM147
ENSG00000114354	2.33232e-42	1.81219	2.08131	1.54307	1.67822e-41	10342	TFG
ENSG00000116586	2.33383e-42	1.94709	2.24214	1.65204	1.67826e-41	28956	LAMTOR2
ENSG00000136261	2.45591e-42	1.30571	1.51934	1.09209	1.76495e-41	28969	BZW2
ENSG00000142864	2.48203e-42	1.67823	1.91795	1.4385	1.78261e-41	26135	SERBP1
ENSG00000107438	2.55111e-42	1.06812	1.26206	0.874179	1.83108e-41	9124	PDLIM1
ENSG00000082153	2.57969e-42	2.00748	2.29218	1.72277	1.85044e-41	9689	BZW1
ENSG00000135404	3.1211e-42	1.24155	1.44319	1.03991	2.23462e-41	967	CD63
ENSG00000136933	3.44466e-42	1.22828	1.43181	1.02475	2.46322e-41	10244	RABEPK
ENSG00000126602	4.01669e-42	1.56977	1.82076	1.31878	2.86871e-41	10131	TRAP1
ENSG00000157259	4.37411e-42	1.1104	1.28989	0.930899	3.12204e-41	57798	GATAD1
ENSG00000176171	4.50331e-42	1.80741	2.08025	1.53458	3.21227e-41	664	BNIP3
ENSG00000237765	4.55548e-42	1.36663	1.59397	1.13929	3.24546e-41	285550	FAM200B
ENSG00000084090	4.64058e-42	1.75421	2.01303	1.4954	3.30405e-41	56910	STARD7
ENSG00000178952	5.36431e-42	2.18794	2.49864	1.87724	3.81462e-41	7284	TUFM
ENSG00000167747	5.62556e-42	1.54734	1.79097	1.30371	3.99793e-41	692204	C19orf48
ENSG00000205336	6.60411e-42	1.8667	2.13735	1.59604	4.67893e-41	9289	GPR56
ENSG00000119640	6.65873e-42	1.05154	1.23267	0.870412	4.71473e-41	97	ACYP1
ENSG00000134717	7.5342e-42	1.56808	1.81151	1.32465	5.33133e-41	91408	BTF3L4
ENSG00000170906	8.2245e-42	1.75134	1.99228	1.51041	5.80553e-41	4696	NDUFA3
ENSG00000134077	8.4064e-42	1.196	1.39449	0.997512	5.9303e-41	25917	THUMPD3
ENSG00000150433	9.39069e-42	1.40066	1.63015	1.17116	6.62061e-41	219854	TMEM218
ENSG00000111786	1.05761e-41	2.04704	2.329	1.76508	7.44721e-41	8683	SRSF9
ENSG00000112312	1.29046e-41	1.33879	1.55849	1.11909	9.05368e-41	51053	GMNN
ENSG00000169908	1.4265e-41	1.25793	1.47838	1.03747	9.98982e-41	4071	TM4SF1
ENSG00000100142	1.48669e-41	1.91745	2.19612	1.63878	1.03987e-40	5435	POLR2F
ENSG00000144867	1.73285e-41	1.43368	1.66317	1.2042	1.21058e-40	58477	SRPRB
ENSG00000145555	1.77703e-41	1.39511	1.63465	1.15557	1.24069e-40	4651	MYO10
ENSG00000139352	2.0025e-41	1.17938	1.38742	0.971347	1.39557e-40	429	ASCL1
ENSG00000130770	2.08697e-41	2.03224	2.33253	1.73194	1.45356e-40	93974	ATPIF1
ENSG00000008405	2.30911e-41	1.26704	1.4775	1.05658	1.6044e-40	1407	CRY1
ENSG00000124802	2.55542e-41	1.43886	1.67257	1.20515	1.7734e-40	9521	EEF1E1
ENSG00000156603	2.58248e-41	1.23643	1.44044	1.03242	1.7911e-40	219541	MED19
ENSG00000119326	2.66556e-41	1.03103	1.21408	0.847986	1.84761e-40	8727	CTNNAL1
ENSG00000001629	2.70879e-41	1.04688	1.22837	0.865389	1.87645e-40	54467	ANKIB1
ENSG00000106105	2.76381e-41	1.70706	1.97383	1.4403	1.91226e-40	2617	GARS
ENSG00000149743	3.2115e-41	1.59961	1.85545	1.34378	2.21668e-40	83707	TRPT1
ENSG00000170035	3.41845e-41	1.75445	2.02286	1.48604	2.35812e-40	10477	UBE2E3
ENSG00000057019	3.74387e-41	1.10048	1.27391	0.927058	2.57951e-40	131566	DCBLD2
ENSG00000131981	3.97082e-41	2.05166	2.35946	1.74386	2.7326e-40	3958	LGALS3
ENSG00000066697	4.06451e-41	1.05536	1.23914	0.871574	2.79542e-40	91283	MSANTD3
ENSG00000170852	4.29557e-41	1.79617	2.06225	1.53009	2.95256e-40	25948	KBTBD2
ENSG00000164466	4.72842e-41	1.33987	1.54866	1.13109	3.24814e-40	94081	SFXN1
ENSG00000131462	5.33384e-41	1.34628	1.5598	1.13276	3.66185e-40	7283	TUBG1
ENSG00000160972	5.88163e-41	1.02501	1.20212	0.847893	4.03312e-40	84988	PPP1R16A
ENSG00000133706	6.45355e-41	1.58788	1.82935	1.34641	4.42266e-40	51520	LARS
ENSG00000197747	6.76674e-41	2.43057	2.77545	2.08569	4.63453e-40	6281	S100A10
ENSG00000135002	6.80967e-41	1.13932	1.32978	0.948863	4.66117e-40	55312	RFK
ENSG00000099341	7.99424e-41	2.0396	2.33356	1.74564	5.46874e-40	5714	PSMD8
ENSG00000147419	9.09373e-41	1.2807	1.49	1.0714	6.21351e-40	55246	CCDC25
ENSG00000132661	1.05185e-40	1.53509	1.78042	1.28975	7.16575e-40	29107	NXT1
ENSG00000145022	1.3264e-40	1.34033	1.56326	1.11739	9.0042e-40	6988	TCTA
ENSG00000037897	1.59755e-40	1.34443	1.57292	1.11593	1.08321e-39	4234	METTL1
ENSG00000144560	1.79665e-40	1.07513	1.25737	0.892881	1.21678e-39	9686	VGLL4
ENSG00000119632	2.10344e-40	1.91507	2.19578	1.63436	1.42372e-39	83982	IFI27L2
ENSG00000104412	2.34336e-40	1.53418	1.78373	1.28462	1.58424e-39	9694	EMC2
ENSG00000119280	2.55359e-40	1.06811	1.26365	0.872568	1.72435e-39	84886	C1orf198
ENSG00000157916	2.56398e-40	1.66145	1.93176	1.39113	1.73035e-39	11079	RER1
ENSG00000100442	2.61803e-40	1.71175	1.97196	1.45153	1.76579e-39	2287	FKBP3
ENSG00000060688	2.95075e-40	1.46991	1.70629	1.23352	1.98904e-39	9410	SNRNP40
ENSG00000184831	3.2212e-40	1.41714	1.65081	1.18348	2.16754e-39	79135	APOO
ENSG00000105887	3.66907e-40	1.53733	1.76242	1.31223	2.46316e-39	767558	MTPN
ENSG00000112996	3.91547e-40	1.17883	1.38154	0.976128	2.62551e-39	10884	MRPS30
ENSG00000253729	3.9564e-40	1.40658	1.6172	1.19595	2.65141e-39	5591	PRKDC
ENSG00000091592	4.35796e-40	1.50769	1.74212	1.27326	2.91543e-39	22861	NLRP1
ENSG00000154518	5.13962e-40	1.9485	2.21899	1.678	3.43636e-39	518	ATP5G3
ENSG00000239857	6.34325e-40	1.42086	1.64767	1.19406	4.23373e-39	51608	GET4
ENSG00000125743	7.09463e-40	2.08628	2.37975	1.79281	4.72975e-39	6633	SNRPD2
ENSG00000197448	7.83311e-40	2.02181	2.31713	1.72649	5.21905e-39	373156	GSTK1
ENSG00000174307	7.96343e-40	1.005	1.18986	0.820144	5.30282e-39	23612	PHLDA3
ENSG00000167515	8.24708e-40	1.80866	2.08529	1.53203	5.48853e-39	51693	TRAPPC2L
ENSG00000082515	8.91234e-40	1.43574	1.66673	1.20475	5.92784e-39	29093	MRPL22
ENSG00000114023	9.21284e-40	1.6942	1.95324	1.43515	6.12417e-39	26355	FAM162A
ENSG00000143797	9.28009e-40	1.11545	1.30495	0.925954	6.16532e-39	129642	MBOAT2
ENSG00000102007	1.07605e-39	1.7698	2.04419	1.49542	7.14064e-39	5355	PLP2
ENSG00000074071	1.0889e-39	1.81304	2.08843	1.53765	7.22171e-39	65993	MRPS34
ENSG00000138641	1.19185e-39	1.81962	2.08559	1.55364	7.89542e-39	101929134	HERC3
ENSG00000129636	1.20189e-39	1.50762	1.74756	1.26767	7.95736e-39	81533	ITFG1
ENSG00000188486	1.46012e-39	1.06777	1.24361	0.89194	9.65039e-39	3014	H2AFX
ENSG00000148700	1.46966e-39	1.26603	1.49918	1.03289	9.70784e-39	120	ADD3
ENSG00000197345	1.56941e-39	1.71816	1.98894	1.44737	1.03608e-38	219927	MRPL21
ENSG00000121022	1.88776e-39	1.59165	1.84411	1.33919	1.2434e-38	10987	COPS5
ENSG00000162493	1.9118e-39	1.79522	2.06905	1.5214	1.25851e-38	10630	PDPN
ENSG00000139921	2.26271e-39	1.52883	1.76472	1.29294	1.48866e-38	81542	TMX1
ENSG00000086065	2.28424e-39	1.54033	1.78739	1.29328	1.50111e-38	51510	CHMP5
ENSG00000144647	2.97994e-39	1.04993	1.24944	0.850431	1.95383e-38	84892	POMGNT2
ENSG00000122873	3.13196e-39	1.37263	1.59994	1.14532	2.05234e-38	55847	CISD1
ENSG00000102897	3.3152e-39	1.02687	1.2119	0.841853	2.16995e-38	57149	LYRM1
ENSG00000130165	3.50155e-39	1.50231	1.74534	1.25927	2.29063e-38	84337	ELOF1
ENSG00000143198	4.08156e-39	2.04537	2.34366	1.74708	2.664e-38	4259	MGST3
ENSG00000149131	5.27344e-39	1.79343	2.08257	1.50429	3.43415e-38	710	SERPING1
ENSG00000178234	9.53371e-39	1.32311	1.54226	1.10396	6.1736e-38	63917	GALNT11
ENSG00000132676	1.00471e-38	1.69467	1.96131	1.42803	6.50242e-38	7818	DAP3
ENSG00000255529	1.15708e-38	1.08432	1.26872	0.899908	7.4759e-38	81488	POLR2M
ENSG00000060762	1.59068e-38	1.86751	2.15267	1.58236	1.02429e-37	51660	MPC1
ENSG00000167720	1.65507e-38	1.16764	1.36908	0.966202	1.06516e-37	63826	SRR
ENSG00000188343	1.69011e-38	1.03688	1.22357	0.850198	1.0865e-37	137392	FAM92A1
ENSG00000139233	1.76189e-38	1.42791	1.65923	1.19659	1.13201e-37	84298	LLPH
ENSG00000001630	1.85857e-38	1.13089	1.34346	0.918327	1.1928e-37	1595	CYP51A1
ENSG00000131148	1.8815e-38	1.36197	1.58719	1.13676	1.20684e-37	10328	EMC8
ENSG00000100211	1.95174e-38	1.01962	1.20428	0.83496	1.2512e-37	25776	CBY1
ENSG00000198727	1.95345e-38	1.01765	1.19424	0.841051	1.2516e-37	4519	MT-CYB
ENSG00000005448	2.21052e-38	1.33435	1.56184	1.10686	1.41238e-37	84058	WDR54
ENSG00000133265	2.40606e-38	1.24297	1.45221	1.03374	1.53476e-37	23640	HSPBP1
ENSG00000177830	2.43766e-38	1.6602	1.93445	1.38595	1.55406e-37	66005	CHID1
ENSG00000110536	2.48382e-38	1.58616	1.8412	1.33111	1.58261e-37	114971	PTPMT1
ENSG00000126709	2.52699e-38	1.91034	2.20679	1.61389	1.60923e-37	2537	IFI6
ENSG00000128590	2.86722e-38	1.27037	1.49378	1.04696	1.82488e-37	4189	DNAJB9
ENSG00000213782	2.95958e-38	1.57699	1.82522	1.32876	1.88263e-37	51202	DDX47
ENSG00000174684	3.10938e-38	1.14258	1.36576	0.919393	1.97574e-37	11041	B3GNT1
ENSG00000188612	3.16373e-38	1.87649	2.14303	1.60995	2.00916e-37	101929087	SUMO2
ENSG00000136240	3.52087e-38	1.82151	2.09488	1.54813	2.23473e-37	11014	KDELR2
ENSG00000168101	3.70172e-38	1.494	1.74378	1.24421	2.34694e-37	84309	NUDT16L1
ENSG00000104490	3.71266e-38	1.11026	1.33526	0.885256	2.35257e-37	83988	NCALD
ENSG00000150787	3.91193e-38	1.37578	1.62101	1.13055	2.47612e-37	5805	PTS
ENSG00000159713	3.94126e-38	1.27459	1.50234	1.04684	2.49332e-37	51673	TPPP3
ENSG00000149313	4.46733e-38	1.34296	1.5692	1.11673	2.82147e-37	60496	AASDHPPT
ENSG00000158828	4.78067e-38	1.27712	1.49433	1.05992	3.01772e-37	65018	PINK1
ENSG00000122140	4.98274e-38	1.30716	1.52878	1.08553	3.14182e-37	51116	MRPS2
ENSG00000183513	5.33417e-38	1.36322	1.59937	1.12706	3.35974e-37	493753	COA5
ENSG00000133027	5.43966e-38	1.45955	1.70782	1.21129	3.42431e-37	10400	PEMT
ENSG00000163170	5.47487e-38	1.32735	1.56499	1.08971	3.4446e-37	388962	BOLA3
ENSG00000165802	5.92964e-38	1.08811	1.27605	0.900182	3.72665e-37	102466223	NSMF
ENSG00000221923	6.67284e-38	1.15136	1.35102	0.951709	4.19145e-37	400713	ZNF880
ENSG00000176102	6.82275e-38	1.23914	1.45484	1.02345	4.28327e-37	1479	CSTF3
ENSG00000155090	7.08303e-38	1.69478	1.95318	1.43639	4.44425e-37	7071	KLF10
ENSG00000169242	8.45275e-38	1.18115	1.40779	0.954501	5.28928e-37	1942	EFNA1
ENSG00000174547	8.44585e-38	1.27036	1.50066	1.04005	5.28928e-37	65003	MRPL11
ENSG00000196305	8.49989e-38	1.32958	1.54766	1.11151	5.31589e-37	3376	IARS
ENSG00000181666	9.27375e-38	1.0822	1.27228	0.892117	5.79672e-37	100507342	HKR1
ENSG00000184220	9.89104e-38	1.22523	1.42545	1.02501	6.17587e-37	84319	CMSS1
ENSG00000111581	1.00265e-37	1.12296	1.31883	0.927088	6.25709e-37	57122	NUP107
ENSG00000006451	1.04341e-37	1.55766	1.805	1.31032	6.5044e-37	5898	RALA
ENSG00000134056	1.0708e-37	1.11923	1.32049	0.917966	6.6715e-37	92259	MRPS36
ENSG00000074696	1.08885e-37	1.49135	1.74109	1.24161	6.78032e-37	51495	PTPLAD1
ENSG00000128989	1.11618e-37	1.63214	1.88274	1.38153	6.94671e-37	10776	ARPP19
ENSG00000168159	1.13473e-37	1.65027	1.91078	1.38976	7.05839e-37	149603	RNF187
ENSG00000174173	1.20571e-37	1.30195	1.51767	1.08624	7.49585e-37	54931	TRMT10C
ENSG00000147586	1.22783e-37	1.605	1.8868	1.3232	7.62924e-37	28957	MRPS28
ENSG00000228144	1.25513e-37	1.21968	1.4105	1.02887	7.79465e-37	51643	TMBIM4
ENSG00000117632	1.26025e-37	2.04578	2.36681	1.72474	7.82225e-37	3925	STMN1
ENSG00000174943	1.35201e-37	1.16589	1.36872	0.963067	8.38275e-37	253980	KCTD13
ENSG00000101473	1.62958e-37	1.03392	1.22322	0.844615	1.00821e-36	10005	ACOT8
ENSG00000169020	1.70995e-37	1.77884	2.03431	1.52338	1.05736e-36	521	ATP5I
ENSG00000137959	1.73845e-37	1.3062	1.52606	1.08634	1.0744e-36	10964	IFI44L
ENSG00000150316	1.86006e-37	1.51096	1.75687	1.26504	1.14895e-36	51503	CWC15
ENSG00000162961	2.02647e-37	1.82139	2.103	1.53978	1.2504e-36	84661	DPY30
ENSG00000115317	2.07767e-37	1.05827	1.24774	0.868811	1.28062e-36	27429	HTRA2
ENSG00000023734	2.2157e-37	1.8648	2.14962	1.57998	1.36424e-36	11171	STRAP
ENSG00000167004	2.63011e-37	1.77772	2.05559	1.49986	1.61336e-36	2923	PDIA3
ENSG00000112110	2.70332e-37	1.62964	1.89089	1.36839	1.65738e-36	29074	MRPL18
ENSG00000196998	2.94457e-37	1.52724	1.76628	1.2882	1.80337e-36	11152	WDR45
ENSG00000217930	2.96985e-37	1.36582	1.59393	1.13771	1.81789e-36	51025	PAM16
ENSG00000105669	3.0404e-37	1.91925	2.20291	1.63559	1.86009e-36	11316	COPE
ENSG00000056050	3.05331e-37	1.31146	1.53537	1.08754	1.86699e-36	54969	C4orf27
ENSG00000167005	3.21761e-37	1.32426	1.54392	1.10461	1.96537e-36	11051	NUDT21
ENSG00000183207	3.26739e-37	1.48614	1.7284	1.24388	1.99472e-36	10856	RUVBL2
ENSG00000176014	3.30461e-37	1.44386	1.6874	1.20033	2.01531e-36	84617	TUBB6
ENSG00000136628	3.44028e-37	1.34936	1.57157	1.12716	2.09693e-36	2058	EPRS
ENSG00000167112	3.48146e-37	1.21178	1.42492	0.998646	2.12091e-36	26995	TRUB2
ENSG00000114744	3.62412e-37	1.32146	1.54197	1.10095	2.20665e-36	51122	COMMD2
ENSG00000136158	3.91098e-37	1.70791	1.99127	1.42456	2.37755e-36	10253	SPRY2
ENSG00000124767	4.19799e-37	1.50159	1.74964	1.25354	2.54933e-36	2739	GLO1
ENSG00000143401	5.13265e-37	1.09554	1.30919	0.881893	3.112e-36	81611	ANP32E
ENSG00000178149	5.30813e-37	1.38863	1.6084	1.16886	3.21671e-36	55152	DALRD3
ENSG00000086189	6.52588e-37	1.23536	1.44473	1.02598	3.94636e-36	27292	DIMT1
ENSG00000163344	6.87415e-37	1.34511	1.5677	1.12251	4.15478e-36	10654	PMVK
ENSG00000120963	7.14888e-37	1.93632	2.22841	1.64423	4.31631e-36	51123	ZNF706
ENSG00000109339	7.76994e-37	1.03152	1.24051	0.822537	4.68392e-36	5602	MAPK10
ENSG00000138442	9.71771e-37	1.05171	1.22868	0.874732	5.85502e-36	55759	WDR12
ENSG00000168273	1.00881e-36	1.33201	1.55425	1.10977	6.07182e-36	440957	SMIM4
ENSG00000114200	1.2119e-36	1.01114	1.2241	0.798171	7.27519e-36	590	BCHE
ENSG00000162604	1.27866e-36	1.40997	1.646	1.17393	7.66395e-36	83941	TM2D1
ENSG00000170899	1.31303e-36	1.23111	1.47161	0.99061	7.86587e-36	2941	GSTA4
ENSG00000143811	1.35554e-36	1.03674	1.21792	0.855563	8.11631e-36	102466270	PYCR2
ENSG00000096080	1.43667e-36	1.41689	1.65693	1.17684	8.5887e-36	55168	MRPS18A
ENSG00000156261	1.50543e-36	1.76627	2.04759	1.48494	8.99042e-36	10694	CCT8
ENSG00000082146	1.50699e-36	1.23773	1.46261	1.01286	8.99511e-36	55437	STRADB
ENSG00000188732	1.55404e-36	1.06864	1.23962	0.897654	9.25671e-36	340277	FAM221A
ENSG00000124733	1.69206e-36	1.74787	2.02176	1.47397	1.00737e-35	4201	MEA1
ENSG00000162642	1.88539e-36	1.32887	1.55527	1.10248	1.12189e-35	148423	C1orf52
ENSG00000228474	1.89418e-36	1.77653	2.04603	1.50704	1.12653e-35	100128731	OST4
ENSG00000136450	2.24074e-36	1.58911	1.84113	1.33709	1.3299e-35	6426	SRSF1
ENSG00000176046	2.24972e-36	1.45964	1.71761	1.20166	1.33454e-35	26471	NUPR1
ENSG00000137100	2.29108e-36	1.8155	2.10431	1.52669	1.35837e-35	11258	DCTN3
ENSG00000100445	2.36981e-36	1.6843	1.95497	1.41363	1.40433e-35	56948	SDR39U1
ENSG00000113360	2.38228e-36	1.03698	1.23179	0.842174	1.41099e-35	29102	DROSHA
ENSG00000105821	2.71256e-36	1.55284	1.80747	1.29821	1.60414e-35	27000	DNAJC2
ENSG00000136631	3.52735e-36	1.19802	1.42216	0.973888	2.07639e-35	11311	VPS45
ENSG00000131558	3.98437e-36	1.30788	1.54134	1.07442	2.34303e-35	60412	EXOC4
ENSG00000137692	4.06581e-36	1.16756	1.37446	0.960661	2.3897e-35	84259	DCUN1D5
ENSG00000156411	4.12422e-36	1.7841	2.06925	1.49895	2.42156e-35	9556	C14orf2
ENSG00000182195	4.17289e-36	1.02637	1.22914	0.823609	2.44889e-35	23641	LDOC1
ENSG00000103415	4.22235e-36	1.34698	1.58199	1.11197	2.47665e-35	3163	HMOX2
ENSG00000150456	4.28502e-36	1.01689	1.2053	0.828486	2.51213e-35	221143	N6AMT2
ENSG00000267673	5.77864e-36	1.09376	1.29439	0.893135	3.37918e-35	112812	FDX1L
ENSG00000197928	5.84319e-36	1.16873	1.3589	0.978553	3.4152e-35	342926	ZNF677
ENSG00000100823	6.40183e-36	1.96657	2.28076	1.65237	3.73981e-35	328	APEX1
ENSG00000088205	6.92306e-36	1.03018	1.20003	0.860335	4.0402e-35	8886	DDX18
ENSG00000140941	7.42587e-36	1.76722	2.03538	1.49907	4.32706e-35	81631	MAP1LC3B
ENSG00000130921	7.65574e-36	1.0557	1.22483	0.886567	4.45876e-35	91574	C12orf65
ENSG00000163938	8.2968e-36	1.54691	1.8028	1.29101	4.82723e-35	100113381	GNL3
ENSG00000105404	8.67378e-36	2.0017	2.31174	1.69166	5.04147e-35	10567	RABAC1
ENSG00000125459	9.08588e-36	1.19091	1.4007	0.981113	5.27834e-35	55154	MSTO1
ENSG00000067445	9.53001e-36	1.20957	1.45422	0.96493	5.53355e-35	7216	TRO
ENSG00000103351	1.07338e-35	1.04898	1.2354	0.862552	6.22626e-35	23059	CLUAP1
ENSG00000125835	1.1073e-35	1.83997	2.12864	1.55131	6.41977e-35	6628	SNRPB
ENSG00000167325	1.20483e-35	1.15228	1.35503	0.949533	6.96768e-35	6240	RRM1
ENSG00000176340	1.23655e-35	1.85868	2.12618	1.59118	7.14394e-35	1351	COX8A
ENSG00000177889	1.26973e-35	1.76968	2.04437	1.49499	7.332e-35	7334	UBE2N
ENSG00000198887	1.65746e-35	1.00321	1.17978	0.826643	9.55653e-35	23137	SMC5
ENSG00000143740	1.72144e-35	1.14515	1.34759	0.942721	9.92048e-35	100130093	SNAP47
ENSG00000122687	1.78094e-35	1.16274	1.37087	0.95461	1.02531e-34	29960	FTSJ2
ENSG00000117697	1.83311e-35	1.33082	1.56056	1.10107	1.05429e-34	25936	NSL1
ENSG00000136997	1.99313e-35	1.34831	1.5778	1.11883	1.14575e-34	4609	MYC
ENSG00000147955	2.08803e-35	1.4829	1.73346	1.23234	1.1997e-34	10280	SIGMAR1
ENSG00000126790	2.17492e-35	1.07336	1.27626	0.870454	1.249e-34	112849	L3HYPDH
ENSG00000169169	2.3814e-35	1.10897	1.2935	0.924433	1.36622e-34	126129	CPT1C
ENSG00000204370	2.55661e-35	1.73601	2.01598	1.45604	1.46528e-34	6392	SDHD
ENSG00000101856	2.55958e-35	1.5589	1.83337	1.28443	1.46625e-34	10857	PGRMC1
ENSG00000205937	2.62221e-35	1.77294	2.05212	1.49376	1.49989e-34	10921	RNPS1
ENSG00000113312	2.72254e-35	1.59905	1.85803	1.34007	1.55651e-34	7265	TTC1
ENSG00000122550	2.9779e-35	1.28972	1.51659	1.06285	1.69997e-34	55975	KLHL7
ENSG00000153130	3.32297e-35	1.18711	1.40611	0.968113	1.89415e-34	60592	SCOC
ENSG00000170653	3.38825e-35	1.32634	1.55173	1.10095	1.92945e-34	11016	ATF7
ENSG00000136045	4.28208e-35	1.52783	1.78612	1.26955	2.42764e-34	11137	PWP1
ENSG00000105953	4.72242e-35	1.12742	1.31904	0.935789	2.67596e-34	4967	OGDH
ENSG00000163659	5.21328e-35	1.16425	1.36814	0.960367	2.94975e-34	25976	TIPARP
ENSG00000148950	5.4869e-35	1.15596	1.36466	0.947256	3.10305e-34	196294	IMMP1L
ENSG00000100439	7.33463e-35	1.3024	1.53279	1.07201	4.13785e-34	63874	ABHD4
ENSG00000173113	7.77914e-35	1.88064	2.16929	1.59199	4.38433e-34	51504	TRMT112
ENSG00000184432	8.33958e-35	1.44241	1.68198	1.20284	4.6979e-34	9276	COPB2
ENSG00000155096	8.35397e-35	1.53106	1.77945	1.28266	4.7037e-34	51582	AZIN1
ENSG00000117394	8.55689e-35	1.47521	1.73006	1.22035	4.8156e-34	6513	SLC2A1
ENSG00000110801	9.26528e-35	1.47438	1.72179	1.22698	5.20917e-34	5715	PSMD9
ENSG00000133731	9.83841e-35	1.00038	1.18493	0.815838	5.5287e-34	3612	IMPA1
ENSG00000015153	1.04192e-34	1.10423	1.30512	0.903346	5.85223e-34	10138	YAF2
ENSG00000176386	1.12051e-34	1.25169	1.48019	1.02319	6.2906e-34	246184	CDC26
ENSG00000108294	1.12465e-34	2.07198	2.39626	1.7477	6.31077e-34	5691	PSMB3
ENSG00000164253	1.14292e-34	1.31401	1.54271	1.08531	6.41015e-34	55255	WDR41
ENSG00000133321	1.33125e-34	1.47391	1.73254	1.21528	7.45192e-34	5920	RARRES3
ENSG00000187735	1.67579e-34	1.62288	1.87809	1.36766	9.34872e-34	6917	TCEA1
ENSG00000123472	1.70281e-34	1.3591	1.60018	1.11803	9.49488e-34	64756	ATPAF1
ENSG00000164081	1.71667e-34	1.42608	1.67316	1.17899	9.56753e-34	51368	TEX264
ENSG00000102054	1.77632e-34	1.75375	2.04108	1.46642	9.89041e-34	5931	RBBP7
ENSG00000213339	1.85983e-34	1.37181	1.61271	1.13091	1.03454e-33	81890	QTRT1
ENSG00000164167	1.9922e-34	1.07133	1.27317	0.869491	1.10657e-33	11157	LSM6
ENSG00000152382	1.99506e-34	1.0494	1.24781	0.850993	1.10762e-33	117143	TADA1
ENSG00000181817	2.01047e-34	1.56882	1.83552	1.30212	1.11564e-33	84967	LSM10
ENSG00000085719	2.01374e-34	1.39089	1.63373	1.14805	1.11691e-33	8895	CPNE3
ENSG00000164751	2.10352e-34	1.19238	1.40713	0.977624	1.16615e-33	5828	PEX2
ENSG00000197894	2.13588e-34	1.53839	1.79713	1.27965	1.18352e-33	128	ADH5
ENSG00000168175	2.17251e-34	1.61663	1.87662	1.35665	1.20324e-33	93487	MAPK1IP1L
ENSG00000116161	2.36717e-34	1.69043	1.96747	1.41338	1.31042e-33	27101	CACYBP
ENSG00000125877	2.41806e-34	1.56541	1.83332	1.29751	1.33795e-33	3704	ITPA
ENSG00000164252	2.51775e-34	1.0217	1.20703	0.836374	1.3911e-33	55109	AGGF1
ENSG00000139684	2.63139e-34	1.73353	2.01803	1.44902	1.4525e-33	2098	ESD
ENSG00000168291	2.94375e-34	1.60281	1.87282	1.3328	1.62258e-33	5162	PDHB
ENSG00000211460	2.96456e-34	1.42474	1.66802	1.18146	1.63249e-33	7247	TSN
ENSG00000083099	3.0105e-34	1.41485	1.65018	1.17951	1.657e-33	57226	LYRM2
ENSG00000213462	3.3263e-34	1.05958	1.25645	0.862714	1.82645e-33	2086	ERV3-1
ENSG00000034053	3.52157e-34	1.0684	1.26812	0.868685	1.93275e-33	321	APBA2
ENSG00000101843	4.28547e-34	1.67648	1.95603	1.39694	2.3453e-33	5716	PSMD10
ENSG00000164889	4.56813e-34	1.06733	1.26389	0.870778	2.49881e-33	6522	SLC4A2
ENSG00000145907	4.67509e-34	1.46643	1.70947	1.2234	2.5561e-33	10146	G3BP1
ENSG00000174109	4.88031e-34	1.09814	1.29886	0.89743	2.66578e-33	283951	C16orf91
ENSG00000181610	5.27828e-34	1.32449	1.56575	1.08323	2.87906e-33	51649	MRPS23
ENSG00000163382	6.1693e-34	1.7379	2.02615	1.44964	3.35871e-33	128240	APOA1BP
ENSG00000171148	6.90326e-34	1.23503	1.44811	1.02195	3.75652e-33	10474	TADA3
ENSG00000169251	8.3579e-34	1.16164	1.36697	0.956318	4.53523e-33	51068	NMD3
ENSG00000106635	8.5605e-34	1.63258	1.9017	1.36347	4.64298e-33	9275	BCL7B
ENSG00000185880	8.79781e-34	1.08152	1.27443	0.888604	4.7672e-33	140691	TRIM69
ENSG00000104738	8.98255e-34	1.06339	1.25698	0.869793	4.86273e-33	4173	MCM4
ENSG00000106077	9.23394e-34	1.21533	1.44396	0.98671	4.99648e-33	83451	ABHD11
ENSG00000139726	1.05595e-33	1.31036	1.53052	1.0902	5.70837e-33	8562	DENR
ENSG00000114054	1.11139e-33	1.27801	1.50063	1.05539	6.00528e-33	5096	PCCB
ENSG00000172301	1.17115e-33	1.64991	1.93198	1.36785	6.32522e-33	55352	COPRS
ENSG00000052723	1.18337e-33	1.04513	1.23955	0.850707	6.38822e-33	80143	SIKE1
ENSG00000167965	1.34363e-33	1.30509	1.53417	1.07602	7.24318e-33	64223	MLST8
ENSG00000124593	1.48155e-33	1.0267	1.21095	0.842457	7.97917e-33	100188893	PRICKLE4
ENSG00000163320	1.58285e-33	1.25974	1.48181	1.03767	8.52074e-33	8545	CGGBP1
ENSG00000198356	1.84804e-33	1.49299	1.74474	1.24124	9.92052e-33	439	ASNA1
ENSG00000205531	2.0031e-33	1.6308	1.90028	1.36132	1.07229e-32	4676	NAP1L4
ENSG00000118363	2.20723e-33	1.84048	2.13435	1.5466	1.18047e-32	9789	SPCS2
ENSG00000147853	2.37642e-33	1.20551	1.41925	0.991775	1.26919e-32	50808	AK3
ENSG00000141349	2.78674e-33	1.48902	1.74255	1.23548	1.48626e-32	92579	G6PC3
ENSG00000187837	3.35062e-33	1.39187	1.63549	1.14826	1.7837e-32	3006	HIST1H1C
ENSG00000078043	3.51109e-33	1.08919	1.28479	0.893602	1.8674e-32	9063	PIAS2
ENSG00000075336	3.5249e-33	1.00697	1.19998	0.813973	1.87387e-32	29090	TIMM21
ENSG00000084072	3.57556e-33	1.24889	1.47107	1.0267	1.89993e-32	10450	PPIE
ENSG00000100926	3.92387e-33	1.34021	1.56797	1.11245	2.08404e-32	10548	TM9SF1
ENSG00000006715	3.95689e-33	1.21557	1.4439	0.987243	2.10062e-32	27072	VPS41
ENSG00000112584	4.14941e-33	1.40695	1.65599	1.15791	2.20181e-32	84498	FAM120B
ENSG00000048544	4.55418e-33	1.08577	1.28085	0.890688	2.41437e-32	55173	MRPS10
ENSG00000008018	4.66396e-33	1.88412	2.18204	1.5862	2.47019e-32	5689	PSMB1
ENSG00000149591	4.74463e-33	1.09949	1.31237	0.886604	2.51071e-32	6876	TAGLN
ENSG00000132406	4.91991e-33	1.06368	1.26484	0.862517	2.60107e-32	85013	TMEM128
ENSG00000127483	5.10225e-33	1.57679	1.83162	1.32197	2.69623e-32	50809	HP1BP3
ENSG00000104964	5.94787e-33	1.39609	1.62495	1.16722	3.13734e-32	166	AES
ENSG00000175582	6.63536e-33	1.7196	1.99994	1.43925	3.49517e-32	5870	RAB6A
ENSG00000137815	6.7426e-33	1.2866	1.50046	1.07274	3.55003e-32	23168	RTF1
ENSG00000129559	7.3626e-33	1.88907	2.18919	1.58896	3.86939e-32	4738	NEDD8
ENSG00000137168	9.94347e-33	1.07126	1.27624	0.866282	5.21387e-32	51645	PPIL1
ENSG00000135211	1.03059e-32	1.20519	1.42538	0.985	5.40144e-32	85025	TMEM60
ENSG00000126226	1.08593e-32	1.00592	1.20372	0.808121	5.6889e-32	55795	PCID2
ENSG00000197903	1.24279e-32	1.32385	1.566	1.0817	6.50178e-32	85236	HIST1H2BK
ENSG00000150459	1.24859e-32	1.71707	1.98758	1.44656	6.52919e-32	10284	SAP18
ENSG00000133606	1.54634e-32	1.49191	1.74451	1.23932	8.05694e-32	23608	MKRN1
ENSG00000205765	1.63457e-32	1.02421	1.22225	0.826174	8.50894e-32	285636	C5orf51
ENSG00000106638	1.64305e-32	1.07824	1.27739	0.879084	8.54922e-32	26608	TBL2
ENSG00000090013	1.76791e-32	1.67454	1.96002	1.38906	9.18642e-32	645	BLVRB
ENSG00000167380	1.8753e-32	1.05512	1.26281	0.847421	9.74007e-32	7769	ZNF226
ENSG00000132670	1.92891e-32	1.19906	1.41191	0.986209	1.0005e-31	5786	PTPRA
ENSG00000167220	1.92891e-32	1.22737	1.45135	1.00339	1.0005e-31	84064	HDHD2
ENSG00000130725	2.11409e-32	1.20519	1.41005	1.00033	1.09359e-31	9040	UBE2M
ENSG00000174446	2.20804e-32	1.28437	1.51365	1.05508	1.14066e-31	10302	SNAPC5
ENSG00000149541	2.26389e-32	1.25809	1.47821	1.03798	1.16741e-31	26229	B3GAT3
ENSG00000136280	2.36612e-32	1.33866	1.57226	1.10507	1.21958e-31	83605	CCM2
ENSG00000143793	2.45404e-32	1.02667	1.22013	0.833212	1.26377e-31	79169	C1orf35
ENSG00000110955	2.80844e-32	1.75987	2.05128	1.46845	1.4432e-31	506	ATP5B
ENSG00000078668	3.10717e-32	1.79545	2.10057	1.49032	1.59584e-31	7419	VDAC3
ENSG00000053371	3.37208e-32	1.55365	1.82488	1.28241	1.72958e-31	8574	AKR7A2
ENSG00000135597	3.42975e-32	1.07088	1.27958	0.86218	1.75838e-31	85021	REPS1
ENSG00000168275	3.50162e-32	1.16078	1.39206	0.929497	1.79443e-31	388753	COA6
ENSG00000079616	3.52577e-32	1.02019	1.22049	0.819892	1.806e-31	3835	KIF22
ENSG00000127947	3.55659e-32	1.20348	1.42025	0.98671	1.82097e-31	5782	PTPN12
ENSG00000178127	3.64779e-32	1.77292	2.06655	1.47928	1.86601e-31	4729	NDUFV2
ENSG00000171566	3.84465e-32	1.25831	1.48822	1.02841	1.96584e-31	5356	PLRG1
ENSG00000117262	3.98505e-32	1.11191	1.31716	0.906657	2.03672e-31	653519	GPR89A
ENSG00000127774	4.1225e-32	1.39312	1.64277	1.14347	2.10604e-31	83460	EMC6
ENSG00000095059	4.19037e-32	1.48145	1.74532	1.21757	2.13977e-31	1725	DHPS
ENSG00000155099	4.5068e-32	1.1298	1.34632	0.913284	2.29829e-31	55529	TMEM55A
ENSG00000055130	4.51436e-32	1.03985	1.24203	0.837676	2.30112e-31	8454	CUL1
ENSG00000066117	4.54101e-32	1.20741	1.43084	0.98397	2.31369e-31	6602	SMARCD1
ENSG00000101166	4.58125e-32	1.24828	1.47889	1.01766	2.33316e-31	51012	SLMO2
ENSG00000114098	4.81358e-32	1.29561	1.53335	1.05788	2.44823e-31	25852	ARMC8
ENSG00000141759	4.83983e-32	1.60355	1.87093	1.33618	2.4605e-31	10907	TXNL4A
ENSG00000171135	5.04864e-32	1.19055	1.40901	0.972096	2.56439e-31	84522	JAGN1
ENSG00000176871	5.36009e-32	1.18478	1.41129	0.958272	2.72019e-31	55884	WSB2
ENSG00000171222	5.69339e-32	1.58253	1.85052	1.31453	2.88679e-31	51282	SCAND1
ENSG00000136522	5.76295e-32	1.30209	1.53641	1.06778	2.91949e-31	57129	MRPL47
ENSG00000174243	6.86182e-32	1.14834	1.36003	0.936648	3.47312e-31	9416	DDX23
ENSG00000167792	7.2046e-32	1.84409	2.14906	1.53912	3.64341e-31	4723	NDUFV1
ENSG00000165795	7.39361e-32	1.88417	2.20657	1.56178	3.73736e-31	57447	NDRG2
ENSG00000164032	7.41459e-32	1.98004	2.29809	1.66199	3.74632e-31	3015	H2AFZ
ENSG00000155876	8.31642e-32	1.60984	1.88818	1.33151	4.19462e-31	10670	RRAGA
ENSG00000135387	8.3289e-32	1.42748	1.67191	1.18304	4.19908e-31	4076	CAPRIN1
ENSG00000137720	8.39236e-32	1.00745	1.19319	0.821707	4.22922e-31	64776	C11orf1
ENSG00000148335	8.7764e-32	1.40939	1.65984	1.15895	4.42082e-31	28989	NTMT1
ENSG00000161203	8.8663e-32	1.72333	2.01778	1.42889	4.46415e-31	1173	AP2M1
ENSG00000116580	9.70519e-32	1.00327	1.21323	0.793314	4.88226e-31	54856	GON4L
ENSG00000074582	9.76303e-32	1.08063	1.29463	0.866627	4.90922e-31	617	BCS1L
ENSG00000148399	1.00454e-31	1.08762	1.30552	0.869721	5.049e-31	92715	DPH7
ENSG00000162300	1.00979e-31	1.07117	1.28144	0.860889	5.07318e-31	7542	ZFPL1
ENSG00000224877	1.22517e-31	1.63024	1.91484	1.34563	6.1365e-31	284184	C17orf89
ENSG00000198492	1.30498e-31	1.48367	1.7383	1.22904	6.53341e-31	51441	YTHDF2
ENSG00000214046	1.30609e-31	1.55753	1.82492	1.29013	6.5361e-31	79086	SMIM7
ENSG00000165507	1.37564e-31	1.09177	1.3055	0.878039	6.87224e-31	11067	C10orf10
ENSG00000162174	1.44017e-31	1.14653	1.36996	0.923089	7.19151e-31	80150	ASRGL1
ENSG00000160789	1.59225e-31	1.74399	2.03239	1.4556	7.94743e-31	4000	LMNA
ENSG00000112667	1.95089e-31	1.6276	1.90503	1.35016	9.71649e-31	10591	DNPH1
ENSG00000175602	1.99668e-31	1.51902	1.7793	1.25873	9.93597e-31	11007	CCDC85B
ENSG00000095321	2.25981e-31	1.14412	1.36182	0.926429	1.12163e-30	1384	CRAT
ENSG00000160310	2.27215e-31	1.42849	1.67845	1.17852	1.12727e-30	3275	PRMT2
ENSG00000116001	2.27732e-31	1.13628	1.35174	0.920818	1.12935e-30	7072	TIA1
ENSG00000106268	2.38848e-31	1.46135	1.71994	1.20276	1.18396e-30	4521	NUDT1
ENSG00000133872	2.48133e-31	1.73593	2.02357	1.44829	1.2284e-30	51669	TMEM66
ENSG00000102241	2.55117e-31	1.0951	1.29949	0.890697	1.26189e-30	27336	HTATSF1
ENSG00000144744	2.57461e-31	1.34119	1.58355	1.09883	1.27294e-30	9039	UBA3
ENSG00000106263	2.86897e-31	1.47489	1.7281	1.22167	1.41787e-30	8662	EIF3B
ENSG00000159352	2.96132e-31	1.85091	2.16067	1.54114	1.46288e-30	5710	PSMD4
ENSG00000005194	3.29958e-31	1.29745	1.53773	1.05718	1.62789e-30	57019	CIAPIN1
ENSG00000167930	3.411e-31	1.07775	1.2763	0.879211	1.68142e-30	83986	ITFG3
ENSG00000120699	3.61601e-31	1.44121	1.69961	1.18281	1.78095e-30	11340	EXOSC8
ENSG00000182670	4.62938e-31	1.43188	1.66935	1.19441	2.27325e-30	286495	TTC3
ENSG00000125445	5.04884e-31	1.59869	1.87682	1.32057	2.47817e-30	51081	MRPS7
ENSG00000110696	5.08699e-31	1.70261	1.98278	1.42243	2.49371e-30	10944	C11orf58
ENSG00000103423	5.35845e-31	1.19291	1.41175	0.974063	2.62232e-30	9093	DNAJA3
ENSG00000163636	6.13091e-31	1.56594	1.83805	1.29383	2.99653e-30	9861	PSMD6
ENSG00000125827	6.28888e-31	1.07026	1.26591	0.874611	3.07243e-30	56255	TMX4
ENSG00000168385	6.94308e-31	1.48327	1.73211	1.23444	3.38343e-30	4735	44076
ENSG00000106261	7.79385e-31	1.07132	1.2554	0.887242	3.7916e-30	7586	ZKSCAN1
ENSG00000135778	7.83589e-31	1.25135	1.47892	1.02378	3.81045e-30	84284	NTPCR
ENSG00000126803	8.2698e-31	1.00135	1.20951	0.793188	4.01975e-30	3306	HSPA2
ENSG00000105290	8.4858e-31	1.32508	1.57124	1.07891	4.12301e-30	333	APLP1
ENSG00000119471	8.53197e-31	1.01609	1.20991	0.822274	4.14369e-30	84263	HSDL2
ENSG00000213240	8.63155e-31	1.25933	1.50193	1.01673	4.19028e-30	388677	NOTCH2NL
ENSG00000175324	8.79019e-31	1.37749	1.62844	1.12654	4.2655e-30	27257	LSM1
ENSG00000064490	9.22679e-31	1.32249	1.56441	1.08056	4.47171e-30	8625	RFXANK
ENSG00000211450	9.74225e-31	1.6827	1.96262	1.40279	4.71954e-30	280636	C11orf31
ENSG00000120727	9.80254e-31	1.74184	2.02897	1.45472	4.74476e-30	51247	PAIP2
ENSG00000158710	1.00347e-30	1.82027	2.12462	1.51593	4.85507e-30	8407	TAGLN2
ENSG00000134202	1.02651e-30	1.51287	1.77875	1.24699	4.96448e-30	2947	GSTM3
ENSG00000173207	1.03349e-30	1.31948	1.56827	1.0707	4.99614e-30	1163	CKS1B
ENSG00000153037	1.06397e-30	1.34813	1.59316	1.10309	5.14133e-30	6728	SRP19
ENSG00000101146	1.14078e-30	1.13733	1.34866	0.926002	5.50789e-30	8480	RAE1
ENSG00000101361	1.38955e-30	1.70642	2.00172	1.41112	6.68097e-30	100302138	NOP56
ENSG00000256591	1.52067e-30	1.06189	1.26823	0.85556	7.29921e-30	54949	RP11-286N22.8
ENSG00000144224	1.68939e-30	1.66807	1.9459	1.39024	8.09896e-30	23190	UBXN4
ENSG00000053372	1.94189e-30	1.03218	1.22636	0.838007	9.29008e-30	51154	MRTO4
ENSG00000133794	2.13474e-30	1.03804	1.23643	0.839648	1.01958e-29	406	ARNTL
ENSG00000104679	2.19015e-30	1.0974	1.31962	0.875176	1.04561e-29	203069	R3HCC1
ENSG00000143575	2.36655e-30	1.5882	1.86691	1.30949	1.12842e-29	10456	HAX1
ENSG00000125944	2.69338e-30	1.44097	1.69373	1.18821	1.2832e-29	10236	HNRNPR
ENSG00000141101	2.9011e-30	1.04274	1.24358	0.841903	1.38159e-29	28987	NOB1
ENSG00000086504	2.92906e-30	1.45377	1.7152	1.19234	1.39433e-29	10573	MRPL28
ENSG00000163319	3.09964e-30	1.42496	1.68214	1.16778	1.47492e-29	51023	MRPS18C
ENSG00000079785	3.14444e-30	1.19072	1.40996	0.971486	1.495e-29	1653	DDX1
ENSG00000164615	3.81848e-30	1.3351	1.57185	1.09834	1.81472e-29	819	CAMLG
ENSG00000130005	4.18112e-30	1.21256	1.44393	0.981196	1.98461e-29	2593	GAMT
ENSG00000137824	4.3774e-30	1.24114	1.46994	1.01234	2.07606e-29	55177	RMDN3
ENSG00000174695	4.59588e-30	1.3753	1.62887	1.12172	2.17789e-29	153339	TMEM167A
ENSG00000180573	5.36197e-30	1.07067	1.27682	0.864514	2.5378e-29	8334	HIST1H2AC
ENSG00000117640	5.83916e-30	1.30446	1.54377	1.06516	2.76138e-29	56181	MTFR1L
ENSG00000095066	6.06733e-30	1.29808	1.52008	1.07609	2.86575e-29	29911	HOOK2
ENSG00000115241	6.07825e-30	1.33342	1.57058	1.09625	2.86973e-29	5496	PPM1G
ENSG00000205581	6.12799e-30	1.65782	1.92913	1.3865	2.89203e-29	101927733	HMGN1
ENSG00000143294	7.58399e-30	1.10687	1.32124	0.892498	3.57332e-29	5546	PRCC
ENSG00000171951	8.1348e-30	1.10581	1.33648	0.875133	3.8297e-29	7857	SCG2
ENSG00000145293	8.37169e-30	1.28558	1.52083	1.05033	3.93962e-29	58478	ENOPH1
ENSG00000068912	1.00377e-29	1.11011	1.32563	0.894591	4.71592e-29	27248	ERLEC1
ENSG00000176087	1.03904e-29	1.23465	1.45986	1.00944	4.87552e-29	113829	SLC35A4
ENSG00000122378	1.08448e-29	1.30026	1.54996	1.05055	5.0806e-29	84293	FAM213A
ENSG00000180228	1.15188e-29	1.34469	1.59585	1.09352	5.38761e-29	8575	PRKRA
ENSG00000105379	1.1866e-29	1.12907	1.33026	0.927878	5.54773e-29	2109	ETFB
ENSG00000232112	1.28144e-29	1.3347	1.54224	1.12717	5.98144e-29	51372	TMA7
ENSG00000186577	1.31778e-29	1.45874	1.72104	1.19645	6.14359e-29	221491	C6orf1
ENSG00000118418	1.35618e-29	1.27052	1.54684	0.994201	6.3175e-29	9324	HMGN3
ENSG00000143321	1.36794e-29	1.24198	1.46717	1.01679	6.3697e-29	3068	HDGF
ENSG00000127948	1.47848e-29	1.41437	1.66921	1.15954	6.87885e-29	5447	POR
ENSG00000168569	1.56057e-29	1.00518	1.20278	0.807587	7.25201e-29	79064	TMEM223
ENSG00000175203	1.61477e-29	1.61493	1.90085	1.32901	7.49786e-29	10540	DCTN2
ENSG00000120948	1.72065e-29	1.34656	1.58784	1.10527	7.9798e-29	23435	TARDBP
ENSG00000151914	1.7283e-29	1.30317	1.54165	1.06468	8.01208e-29	667	DST
ENSG00000171314	1.77107e-29	1.71037	1.99614	1.42461	8.20706e-29	5223	PGAM1
ENSG00000179010	1.80856e-29	1.6171	1.89831	1.3359	8.37068e-29	93621	MRFAP1
ENSG00000143774	1.95788e-29	1.88689	2.2007	1.57307	9.04361e-29	2987	GUK1
ENSG00000181029	2.23134e-29	1.59787	1.87516	1.32059	1.02902e-28	126003	TRAPPC5
ENSG00000146535	2.4905e-29	1.27229	1.5005	1.04408	1.14762e-28	2768	GNA12
ENSG00000198791	2.5056e-29	1.46705	1.73083	1.20326	1.15412e-28	29883	CNOT7
ENSG00000052802	2.916e-29	1.10394	1.36824	0.839637	1.34048e-28	6307	MSMO1
ENSG00000160075	3.54087e-29	1.57542	1.85101	1.29984	1.62513e-28	29101	SSU72
ENSG00000137074	3.58874e-29	1.03551	1.238	0.833025	1.64645e-28	54840	APTX
ENSG00000104388	3.90178e-29	1.59296	1.86682	1.3191	1.78651e-28	5862	RAB2A
ENSG00000133142	3.924e-29	1.2134	1.45421	0.97259	1.79597e-28	79921	TCEAL4
ENSG00000183011	4.07828e-29	1.65068	1.93133	1.37002	1.86436e-28	84316	LSMD1
ENSG00000137547	4.48954e-29	1.42953	1.69521	1.16384	2.04911e-28	29088	MRPL15
ENSG00000136937	4.83764e-29	1.06817	1.26944	0.866906	2.20711e-28	4686	NCBP1
ENSG00000166902	5.58149e-29	1.36647	1.61986	1.11308	2.54145e-28	54948	MRPL16
ENSG00000132485	5.63877e-29	1.07758	1.29077	0.864388	2.56652e-28	9406	ZRANB2
ENSG00000104671	5.65132e-29	1.52778	1.80315	1.2524	2.57122e-28	10671	DCTN6
ENSG00000153914	5.96126e-29	1.28158	1.51829	1.04487	2.71009e-28	140890	SREK1
ENSG00000136819	6.36697e-29	1.49427	1.76323	1.2253	2.89225e-28	51759	C9orf78
ENSG00000105364	7.19968e-29	1.20878	1.43393	0.983634	3.26794e-28	51073	MRPL4
ENSG00000204822	7.27812e-29	1.30855	1.55354	1.06355	3.30224e-28	116540	MRPL53
ENSG00000125356	7.50409e-29	1.31734	1.55889	1.07579	3.40343e-28	4694	NDUFA1
ENSG00000178397	7.53122e-29	1.18104	1.41099	0.9511	3.41439e-28	84792	FAM220A
ENSG00000127328	8.0175e-29	1.03251	1.23871	0.826311	3.63199e-28	117177	RAB3IP
ENSG00000004142	8.4576e-29	1.21152	1.43923	0.98382	3.82835e-28	26073	POLDIP2
ENSG00000162194	8.49741e-29	1.32007	1.56666	1.07348	3.84486e-28	102288414	C11orf48
ENSG00000087502	8.9923e-29	1.36046	1.61422	1.1067	4.064e-28	51290	ERGIC2
ENSG00000185236	9.01848e-29	1.29036	1.51761	1.06311	4.07264e-28	9230	RAB11B
ENSG00000172590	9.89339e-29	1.4359	1.70523	1.16656	4.46074e-28	122704	MRPL52
ENSG00000083845	1.13458e-28	1.6864	1.96132	1.41147	5.10961e-28	6193	RPS5
ENSG00000174132	1.16218e-28	1.03464	1.24036	0.828916	5.23185e-28	345757	FAM174A
ENSG00000169689	1.2546e-28	1.38831	1.65368	1.12293	5.64351e-28	201254	STRA13
ENSG00000143771	1.53891e-28	1.15014	1.37667	0.923619	6.90622e-28	29097	CNIH4
ENSG00000109270	1.60559e-28	1.13892	1.35996	0.917887	7.19453e-28	8649	LAMTOR3
ENSG00000144566	1.6167e-28	1.50623	1.77726	1.23519	7.24122e-28	5868	RAB5A
ENSG00000173598	1.61926e-28	1.01352	1.21315	0.813898	7.24987e-28	11163	NUDT4
ENSG00000055044	1.6815e-28	1.49434	1.76286	1.22582	7.5256e-28	51602	NOP58
ENSG00000100632	2.00069e-28	1.00689	1.21378	0.799989	8.94717e-28	2079	ERH
ENSG00000142188	2.12633e-28	1.34335	1.58881	1.09789	9.48695e-28	757	TMEM50B
ENSG00000080845	2.28523e-28	1.06398	1.26245	0.865508	1.0192e-27	22839	DLGAP4
ENSG00000130511	2.36572e-28	1.09545	1.30666	0.884248	1.05391e-27	170463	SSBP4
ENSG00000134684	2.36581e-28	1.21648	1.44915	0.983799	1.05391e-27	8565	YARS
ENSG00000214706	2.71544e-28	1.13879	1.35967	0.917901	1.20873e-27	7866	IFRD2
ENSG00000123975	2.82766e-28	1.30323	1.58172	1.02473	1.25626e-27	1164	CKS2
ENSG00000094914	3.22504e-28	1.09584	1.31566	0.876012	1.43114e-27	8086	AAAS
ENSG00000101052	3.22848e-28	1.13461	1.35761	0.911613	1.43212e-27	51098	IFT52
ENSG00000164611	3.25673e-28	1.09506	1.317	0.873122	1.44409e-27	9232	PTTG1
ENSG00000086598	3.629e-28	1.58694	1.87089	1.30298	1.60484e-27	10959	TMED2
ENSG00000013374	3.6879e-28	1.11035	1.32113	0.899565	1.63026e-27	51667	NUB1
ENSG00000107175	3.82595e-28	1.24517	1.48592	1.00442	1.68805e-27	10488	CREB3
ENSG00000113916	4.00495e-28	1.62001	1.92821	1.3118	1.76567e-27	604	BCL6
ENSG00000104325	4.37757e-28	1.60908	1.90178	1.31638	1.92921e-27	1666	DECR1
ENSG00000176890	4.69919e-28	1.06923	1.28433	0.854123	2.06858e-27	7298	TYMS
ENSG00000149100	4.74177e-28	1.64925	1.94147	1.35702	2.08652e-27	10480	EIF3M
ENSG00000175220	4.8501e-28	1.01025	1.2036	0.816901	2.13338e-27	392	ARHGAP1
ENSG00000183520	4.93518e-28	1.01555	1.20165	0.829458	2.16832e-27	51118	UTP11L
ENSG00000121766	5.97176e-28	1.30711	1.55545	1.05876	2.61875e-27	51538	ZCCHC17
ENSG00000087087	6.72103e-28	1.19982	1.43001	0.969636	2.94173e-27	51593	SRRT
ENSG00000137806	6.84926e-28	1.01029	1.21593	0.80466	2.99444e-27	51103	NDUFAF1
ENSG00000160221	7.8671e-28	1.33054	1.57838	1.08271	3.43422e-27	8209	C21orf33
ENSG00000165819	8.70107e-28	1.17961	1.40765	0.951581	3.78965e-27	56339	METTL3
ENSG00000179958	9.43285e-28	1.2525	1.49339	1.01161	4.10372e-27	79077	DCTPP1
ENSG00000100462	9.82459e-28	1.19501	1.42826	0.961751	4.27091e-27	10419	PRMT5
ENSG00000165916	1.0198e-27	1.61983	1.91668	1.32298	4.42989e-27	5702	PSMC3
ENSG00000108106	1.06266e-27	1.28259	1.53189	1.03329	4.61087e-27	27338	UBE2S
ENSG00000167614	1.12086e-27	1.48624	1.76794	1.20454	4.85974e-27	57348	TTYH1
ENSG00000143543	1.1444e-27	1.7122	2.01485	1.40955	4.95994e-27	10899	JTB
ENSG00000136950	1.18485e-27	1.20138	1.42807	0.974694	5.13138e-27	81873	ARPC5L
ENSG00000158864	1.23903e-27	1.61429	1.90829	1.3203	5.36198e-27	4720	NDUFS2
ENSG00000196141	1.29454e-27	1.25103	1.47765	1.02441	5.60013e-27	26010	SPATS2L
ENSG00000178028	1.93217e-27	1.17387	1.40627	0.94148	8.31163e-27	55929	DMAP1
ENSG00000179933	1.97095e-27	1.13688	1.35805	0.915701	8.47216e-27	55017	C14orf119
ENSG00000133935	2.06425e-27	1.00302	1.20096	0.805076	8.86325e-27	11161	C14orf1
ENSG00000101182	2.32041e-27	1.73575	2.03532	1.43618	9.94464e-27	5688	PSMA7
ENSG00000070081	2.44089e-27	1.17297	1.39939	0.946561	1.04493e-26	4925	NUCB2
ENSG00000112339	2.51314e-27	1.04377	1.24999	0.837562	1.07546e-26	10767	HBS1L
ENSG00000182199	3.25819e-27	1.10499	1.32769	0.88229	1.39016e-26	6472	SHMT2
ENSG00000198171	4.04861e-27	1.34518	1.59762	1.09274	1.72167e-26	65992	DDRGK1
ENSG00000155115	4.62398e-27	1.51124	1.79793	1.22454	1.96345e-26	112495	GTF3C6
ENSG00000023697	5.22865e-27	1.23837	1.4794	0.997343	2.21693e-26	51071	DERA
ENSG00000131475	5.32876e-27	1.29926	1.55359	1.04493	2.25855e-26	84313	VPS25
ENSG00000183255	5.45263e-27	1.57027	1.85895	1.28158	2.3102e-26	754	PTTG1IP
ENSG00000159884	6.59428e-27	1.28068	1.52663	1.03474	2.78672e-26	203260	CCDC107
ENSG00000101940	6.68483e-27	1.24851	1.49108	1.00593	2.82396e-26	64743	WDR13
ENSG00000176209	6.84694e-27	1.23949	1.48142	0.997555	2.89138e-26	114926	SMIM19
ENSG00000126214	7.49973e-27	1.42279	1.68907	1.15651	3.15894e-26	3831	KLC1
ENSG00000101365	7.7203e-27	1.48733	1.76925	1.20541	3.24946e-26	3420	IDH3B
ENSG00000082898	8.15696e-27	1.18673	1.40609	0.967381	3.432e-26	7514	XPO1
ENSG00000007392	9.33096e-27	1.32164	1.58126	1.06202	3.91452e-26	55692	LUC7L
ENSG00000085998	1.00497e-26	1.06654	1.26613	0.86695	4.21145e-26	55624	POMGNT1
ENSG00000116906	1.04598e-26	1.06291	1.27579	0.850036	4.37851e-26	8443	GNPAT
ENSG00000056097	1.20252e-26	1.27795	1.52533	1.03058	5.01921e-26	51663	ZFR
ENSG00000143753	1.24058e-26	1.56691	1.85458	1.27924	5.17433e-26	8560	DEGS1
ENSG00000162517	1.31186e-26	1.30583	1.56089	1.05078	5.46568e-26	553115	PEF1
ENSG00000120805	1.33311e-26	1.10869	1.33032	0.887069	5.55023e-26	400	ARL1
ENSG00000162298	1.45194e-26	1.32687	1.59426	1.05948	6.03623e-26	102465449	SYVN1
ENSG00000103978	1.49373e-26	1.3351	1.58918	1.08102	6.20545e-26	25963	TMEM87A
ENSG00000100711	1.51039e-26	1.27967	1.52586	1.03348	6.27244e-26	79038	ZFYVE21
ENSG00000138363	1.66318e-26	1.23553	1.48002	0.991044	6.89948e-26	471	ATIC
ENSG00000101266	1.68949e-26	1.05123	1.25576	0.8467	7.00609e-26	1457	CSNK2A1
ENSG00000175348	1.74341e-26	1.45016	1.71958	1.18075	7.22709e-26	56674	TMEM9B
ENSG00000159377	1.75695e-26	1.44067	1.71398	1.16736	7.278e-26	5692	PSMB4
ENSG00000100714	1.88214e-26	1.25205	1.49063	1.01347	7.78817e-26	4522	MTHFD1
ENSG00000000419	1.997e-26	1.22523	1.46319	0.987275	8.24862e-26	8813	DPM1
ENSG00000093183	2.01769e-26	1.01666	1.22782	0.805504	8.3311e-26	9117	SEC22C
ENSG00000156587	2.04632e-26	1.5061	1.79694	1.21527	8.44631e-26	9246	UBE2L6
ENSG00000123595	2.52495e-26	1.09049	1.32283	0.858153	1.03847e-25	9367	RAB9A
ENSG00000099901	2.72082e-26	1.55106	1.84097	1.26115	1.11822e-25	5902	RANBP1
ENSG00000079246	3.54233e-26	1.51969	1.79833	1.24104	1.44811e-25	7520	XRCC5
ENSG00000113407	4.48058e-26	1.1556	1.38583	0.925366	1.82454e-25	6897	TARS
ENSG00000228300	4.70659e-26	1.17293	1.39843	0.94743	1.9159e-25	55009	C19orf24
ENSG00000131876	5.80509e-26	1.42597	1.69954	1.15241	2.35474e-25	6627	SNRPA1
ENSG00000137210	5.96371e-26	1.39416	1.67225	1.11607	2.41823e-25	81853	TMEM14B
ENSG00000105835	6.28323e-26	1.25384	1.55026	0.95743	2.546e-25	10135	NAMPT
ENSG00000138430	6.32251e-26	1.15944	1.38751	0.931375	2.56101e-25	29789	OLA1
ENSG00000109971	8.07261e-26	1.4912	1.77519	1.20721	3.2596e-25	85390	HSPA8
ENSG00000166598	8.25076e-26	1.54732	1.82664	1.268	3.3292e-25	100500842	HSP90B1
ENSG00000120656	9.08748e-26	1.16436	1.39381	0.934899	3.66169e-25	6883	TAF12
ENSG00000046651	1.0687e-25	1.07504	1.30153	0.848545	4.29718e-25	8481	OFD1
ENSG00000108848	1.16873e-25	1.50726	1.79625	1.21828	4.69774e-25	51747	LUC7L3
ENSG00000148229	1.38052e-25	1.26225	1.50783	1.01667	5.54325e-25	54107	POLE3
ENSG00000079999	1.40932e-25	1.20561	1.44472	0.966502	5.653e-25	9817	KEAP1
ENSG00000159479	1.42107e-25	1.09628	1.31862	0.873938	5.69613e-25	112950	MED8
ENSG00000138381	1.61444e-25	1.04254	1.26085	0.824231	6.46449e-25	54529	ASNSD1
ENSG00000114850	1.79092e-25	1.53341	1.82151	1.24532	7.15625e-25	6747	SSR3
ENSG00000147274	1.86596e-25	1.4385	1.70648	1.17052	7.45091e-25	101928747	RBMX
ENSG00000116898	1.99189e-25	1.26742	1.51909	1.01575	7.94826e-25	64960	MRPS15
ENSG00000106605	2.01703e-25	1.15564	1.39765	0.913635	8.04018e-25	644	BLVRA
ENSG00000166347	2.12919e-25	1.20335	1.45598	0.950722	8.48142e-25	1528	CYB5A
ENSG00000163444	2.39251e-25	1.10264	1.32829	0.87699	9.51387e-25	653659	TMEM183A
ENSG00000164022	2.44035e-25	1.03284	1.24648	0.819205	9.68741e-25	9255	AIMP1
ENSG00000145782	2.47276e-25	1.10616	1.33062	0.881713	9.81268e-25	9140	ATG12
ENSG00000175215	2.53839e-25	1.32301	1.57729	1.06873	1.00662e-24	10106	CTDSP2
ENSG00000114867	2.60655e-25	1.15424	1.37755	0.930925	1.03329e-24	1981	EIF4G1
ENSG00000065427	2.76141e-25	1.36553	1.63063	1.10043	1.09355e-24	3735	KARS
ENSG00000108479	2.97519e-25	1.12435	1.35394	0.894754	1.177e-24	2584	GALK1
ENSG00000250722	3.2471e-25	1.39255	1.68309	1.102	1.28193e-24	6414	SEPP1
ENSG00000160087	3.26631e-25	1.17851	1.41496	0.94206	1.28907e-24	118424	UBE2J2
ENSG00000143149	3.55126e-25	1.35389	1.62035	1.08742	1.39865e-24	223	ALDH9A1
ENSG00000129625	3.56361e-25	1.5019	1.78688	1.21692	1.40304e-24	7905	REEP5
ENSG00000044574	3.61146e-25	1.37587	1.64772	1.10403	1.42133e-24	3309	HSPA5
ENSG00000178035	3.69838e-25	1.45967	1.74116	1.17818	1.45411e-24	3615	IMPDH2
ENSG00000122644	3.7636e-25	1.49973	1.78683	1.21264	1.47925e-24	10124	ARL4A
ENSG00000090861	4.0335e-25	1.16535	1.40202	0.928682	1.58317e-24	16	AARS
ENSG00000145687	4.18027e-25	1.26431	1.50179	1.02682	1.64022e-24	23635	SSBP2
ENSG00000152700	4.19687e-25	1.17632	1.40075	0.95188	1.64617e-24	51128	SAR1B
ENSG00000010256	4.35341e-25	1.74231	2.06684	1.41778	1.70583e-24	7384	UQCRC1
ENSG00000168118	4.91265e-25	1.16092	1.39422	0.927619	1.92039e-24	10638	RAB4A
ENSG00000138663	4.96202e-25	1.16402	1.40567	0.922359	1.93903e-24	51138	COPS4
ENSG00000113811	5.17417e-25	1.48709	1.77187	1.20231	2.02056e-24	58515	SELK
ENSG00000166619	5.48661e-25	1.03407	1.26847	0.799664	2.14184e-24	10904	BLCAP
ENSG00000171204	5.57207e-25	1.1293	1.36501	0.893597	2.17447e-24	55863	TMEM126B
ENSG00000089597	6.12265e-25	1.28936	1.53808	1.04063	2.38529e-24	23193	GANAB
ENSG00000141873	6.12884e-25	1.155	1.3894	0.920592	2.38689e-24	29985	SLC39A3
ENSG00000160783	6.66835e-25	1.2794	1.52961	1.0292	2.59175e-24	11243	PMF1
ENSG00000101457	6.83603e-25	1.07418	1.3014	0.846965	2.65244e-24	116092	DNTTIP1
ENSG00000116016	6.8582e-25	1.06054	1.29062	0.830465	2.65926e-24	2034	EPAS1
ENSG00000108679	7.299e-25	1.53217	1.83371	1.23062	2.82827e-24	3959	LGALS3BP
ENSG00000134758	7.39706e-25	1.04615	1.2613	0.830995	2.86531e-24	51444	RNF138
ENSG00000107949	7.42831e-25	1.26448	1.50957	1.01939	2.87644e-24	56647	BCCIP
ENSG00000109180	7.50179e-25	1.4845	1.76589	1.20311	2.90392e-24	54940	OCIAD1
ENSG00000153015	8.48075e-25	1.01064	1.21823	0.803044	3.27737e-24	10283	CWC27
ENSG00000132463	8.64437e-25	1.12706	1.35255	0.901568	3.33724e-24	2926	GRSF1
ENSG00000111142	8.98935e-25	1.19904	1.43668	0.961396	3.46693e-24	10988	METAP2
ENSG00000133884	9.34551e-25	1.29057	1.54429	1.03684	3.60188e-24	5977	DPF2
ENSG00000178988	9.68566e-25	1.03419	1.24712	0.821256	3.73049e-24	114932	MRFAP1L1
ENSG00000184787	9.95138e-25	1.15035	1.38947	0.911227	3.83155e-24	7327	UBE2G2
ENSG00000106992	1.10825e-24	1.18882	1.43254	0.94511	4.26419e-24	203	AK1
ENSG00000129353	1.20783e-24	1.34169	1.60895	1.07442	4.63651e-24	57153	SLC44A2
ENSG00000103035	1.3896e-24	1.47135	1.75196	1.19075	5.32543e-24	5713	PSMD7
ENSG00000171067	1.41379e-24	1.09685	1.32034	0.873363	5.4163e-24	53838	C11orf24
ENSG00000131368	1.51914e-24	1.05014	1.26849	0.831799	5.81026e-24	64432	MRPS25
ENSG00000100554	1.71561e-24	1.38307	1.65376	1.11237	6.54866e-24	51382	ATP6V1D
ENSG00000198961	1.81161e-24	1.11597	1.33417	0.897775	6.91049e-24	9867	PJA2
ENSG00000175416	2.03098e-24	1.31352	1.57911	1.04794	7.73453e-24	1212	CLTB
ENSG00000057757	2.10319e-24	1.22925	1.48224	0.97626	8.0042e-24	57095	PITHD1
ENSG00000109919	2.32804e-24	1.41325	1.6958	1.1307	8.84825e-24	23788	MTCH2
ENSG00000140395	2.38229e-24	1.33832	1.60664	1.07	9.04848e-24	80349	WDR61
ENSG00000103121	2.38931e-24	1.44164	1.72561	1.15767	9.07213e-24	56942	CMC2
ENSG00000256053	2.42687e-24	1.1462	1.37762	0.914793	9.20565e-24	84334	APOPT1
ENSG00000164924	2.50367e-24	1.08255	1.31031	0.85479	9.49384e-24	7534	YWHAZ
ENSG00000146223	2.56597e-24	1.11824	1.33661	0.899858	9.72687e-24	285855	RPL7L1
ENSG00000136451	3.30412e-24	1.00152	1.20832	0.794732	1.24921e-23	7716	VEZF1
ENSG00000170855	3.33801e-24	1.05929	1.2811	0.837484	1.26161e-23	51499	TRIAP1
ENSG00000092964	3.71849e-24	1.12255	1.34076	0.904345	1.40449e-23	1808	DPYSL2
ENSG00000163110	4.03226e-24	1.21099	1.45106	0.970928	1.52101e-23	10611	PDLIM5
ENSG00000127838	4.31442e-24	1.33735	1.60304	1.07165	1.62532e-23	25953	PNKD
ENSG00000133983	5.01893e-24	1.2535	1.50186	1.00514	1.88701e-23	51241	COX16
ENSG00000205758	5.06471e-24	1.11136	1.34056	0.882146	1.90298e-23	9946	CRYZL1
ENSG00000102225	5.60107e-24	1.33637	1.60248	1.07027	2.1004e-23	5127	CDK16
ENSG00000104823	6.57533e-24	1.61977	1.93142	1.30812	2.45615e-23	1891	ECH1
ENSG00000137207	7.8798e-24	1.45483	1.74434	1.16531	2.92918e-23	25844	YIPF3
ENSG00000170515	7.98758e-24	1.3367	1.5963	1.0771	2.96733e-23	5036	PA2G4
ENSG00000134375	8.21743e-24	1.1882	1.43224	0.944157	3.0478e-23	10440	TIMM17A
ENSG00000176261	8.24401e-24	1.00957	1.23414	0.784994	3.05668e-23	339487	ZBTB8OS
ENSG00000173933	8.62715e-24	1.35884	1.63095	1.08672	3.19565e-23	100526737	RBM4
ENSG00000135241	8.75731e-24	1.23393	1.47498	0.992877	3.24178e-23	50640	PNPLA8
ENSG00000244038	8.88888e-24	1.34207	1.63218	1.05195	3.28837e-23	1650	DDOST
ENSG00000136504	1.12555e-23	1.07932	1.32204	0.836597	4.15056e-23	11143	KAT7
ENSG00000158042	1.13367e-23	1.0405	1.25757	0.823441	4.17915e-23	63875	MRPL17
ENSG00000147140	1.15088e-23	1.39466	1.66023	1.1291	4.24125e-23	4841	NONO
ENSG00000188739	1.15187e-23	1.15701	1.38623	0.92779	4.24354e-23	23029	RBM34
ENSG00000178381	1.23399e-23	1.23306	1.50981	0.956302	4.54318e-23	90637	ZFAND2A
ENSG00000163463	1.35775e-23	1.46262	1.76847	1.15676	4.99403e-23	200185	KRTCAP2
ENSG00000127914	1.36251e-23	1.02484	1.24262	0.807067	5.00995e-23	10142	AKAP9
ENSG00000048649	1.37399e-23	1.20423	1.4465	0.961968	5.05053e-23	51773	RSF1
ENSG00000106682	1.40038e-23	1.36903	1.64327	1.0948	5.14424e-23	7458	EIF4H
ENSG00000123562	1.5079e-23	1.49286	1.78269	1.20303	5.53571e-23	9643	MORF4L2
ENSG00000089053	1.52069e-23	1.2994	1.56199	1.03682	5.58088e-23	51433	ANAPC5
ENSG00000179262	1.63727e-23	1.26033	1.50555	1.0151	5.99725e-23	5886	RAD23A
ENSG00000198522	1.70778e-23	1.01199	1.22524	0.798732	6.25354e-23	11321	GPN1
ENSG00000104960	1.76358e-23	1.40154	1.68299	1.12009	6.45377e-23	53635	PTOV1
ENSG00000099817	1.82557e-23	1.4344	1.71701	1.1518	6.67424e-23	5434	POLR2E
ENSG00000163584	1.83497e-23	1.20099	1.45079	0.951185	6.70648e-23	200916	RPL22L1
ENSG00000150753	1.86703e-23	1.41057	1.69012	1.13101	6.82149e-23	22948	CCT5
ENSG00000105568	1.91922e-23	1.46893	1.75262	1.18525	7.00553e-23	5518	PPP2R1A
ENSG00000105856	2.01002e-23	1.18379	1.42728	0.940299	7.32998e-23	26959	HBP1
ENSG00000137106	2.0244e-23	1.3544	1.62949	1.07931	7.38008e-23	9380	GRHPR
ENSG00000126698	2.02505e-23	1.43231	1.70903	1.15558	7.38013e-23	22826	DNAJC8
ENSG00000090581	2.12726e-23	1.31717	1.57653	1.0578	7.75018e-23	84572	GNPTG
ENSG00000106723	2.20472e-23	1.17783	1.42032	0.935338	8.02983e-23	10927	SPIN1
ENSG00000188229	2.26425e-23	1.45608	1.74109	1.17108	8.24142e-23	10383	TUBB4B
ENSG00000173436	2.29649e-23	1.25107	1.51189	0.990248	8.35616e-23	440574	MINOS1
ENSG00000117360	2.99093e-23	1.02315	1.23717	0.809134	1.08419e-22	9129	PRPF3
ENSG00000113851	3.00542e-23	1.00479	1.22984	0.779742	1.08875e-22	51185	CRBN
ENSG00000146457	3.03759e-23	1.28993	1.54163	1.03823	1.10006e-22	9589	WTAP
ENSG00000111361	3.06736e-23	1.16093	1.40307	0.918782	1.1105e-22	1967	EIF2B1
ENSG00000115694	3.10474e-23	1.19064	1.43613	0.94514	1.12368e-22	10494	STK25
ENSG00000169976	3.17869e-23	1.60359	1.91242	1.29477	1.15008e-22	83443	SF3B5
ENSG00000131495	3.22147e-23	1.30489	1.57883	1.03095	1.16519e-22	4695	NDUFA2
ENSG00000120992	3.23685e-23	1.11895	1.35353	0.884383	1.17039e-22	10434	LYPLA1
ENSG00000120533	3.53907e-23	1.20747	1.47728	0.937657	1.27766e-22	56943	ENY2
ENSG00000165898	3.59698e-23	1.01173	1.23142	0.792035	1.29816e-22	122961	ISCA2
ENSG00000136243	3.96884e-23	1.09393	1.32423	0.863633	1.42968e-22	11097	NUPL2
ENSG00000102030	4.69165e-23	1.37292	1.64715	1.09869	1.68531e-22	8260	NAA10
ENSG00000229833	4.77265e-23	1.1735	1.4275	0.919499	1.71333e-22	100131801	PET100
ENSG00000126267	4.99111e-23	1.27687	1.53718	1.01655	1.79064e-22	1340	COX6B1
ENSG00000205323	5.02587e-23	1.36328	1.6341	1.09247	1.80255e-22	84324	SARNP
ENSG00000130638	5.27013e-23	1.41813	1.70314	1.13313	1.88781e-22	25814	ATXN10
ENSG00000103018	5.39162e-23	1.16786	1.41501	0.920716	1.93013e-22	80777	CYB5B
ENSG00000108671	5.81967e-23	1.14909	1.4073	0.89088	2.08207e-22	5717	PSMD11
ENSG00000137876	6.67644e-23	1.22014	1.46406	0.97622	2.38193e-22	51187	RSL24D1
ENSG00000132612	6.9075e-23	1.09123	1.31927	0.863194	2.46208e-22	27183	VPS4A
ENSG00000104886	7.06706e-23	1.20207	1.45074	0.953401	2.51662e-22	102466736	PLEKHJ1
ENSG00000165688	7.71975e-23	1.04711	1.26707	0.827149	2.74057e-22	23203	PMPCA
ENSG00000173889	8.10886e-23	1.1725	1.41222	0.932793	2.87339e-22	80012	PHC3
ENSG00000148926	8.98408e-23	1.24177	1.5158	0.967742	3.17669e-22	133	ADM
ENSG00000105700	9.81629e-23	1.31438	1.57897	1.0498	3.46457e-22	79036	KXD1
ENSG00000160679	1.0489e-22	1.1847	1.43009	0.939313	3.69862e-22	26097	CHTOP
ENSG00000136718	1.26799e-22	1.2293	1.49536	0.963233	4.45291e-22	92856	IMP4
ENSG00000108055	1.34414e-22	1.13375	1.36711	0.900385	4.71656e-22	9126	SMC3
ENSG00000182287	1.52267e-22	1.24902	1.50374	0.994299	5.33489e-22	8905	AP1S2
ENSG00000184076	1.52809e-22	1.33922	1.60439	1.07404	5.35228e-22	29796	UQCR10
ENSG00000185650	1.54794e-22	1.33888	1.58964	1.08813	5.42014e-22	677	ZFP36L1
ENSG00000197157	1.63662e-22	1.2006	1.45336	0.947842	5.72545e-22	27044	SND1
ENSG00000135916	2.11365e-22	1.4208	1.71895	1.12266	7.36964e-22	81618	ITM2C
ENSG00000108883	2.1596e-22	1.22321	1.47467	0.971756	7.52301e-22	9343	EFTUD2
ENSG00000134910	2.20383e-22	1.3051	1.5675	1.0427	7.67475e-22	3703	STT3A
ENSG00000130255	2.34948e-22	1.07842	1.28473	0.872113	8.17211e-22	25873	RPL36
ENSG00000144021	2.65191e-22	1.06078	1.28798	0.833586	9.20458e-22	9391	CIAO1
ENSG00000088832	3.31312e-22	1.48779	1.7984	1.17718	1.14582e-21	101929368	FKBP1A
ENSG00000166333	3.83106e-22	1.39337	1.67834	1.1084	1.32296e-21	3611	ILK
ENSG00000124562	4.21814e-22	1.3333	1.60922	1.05737	1.45445e-21	6631	SNRPC
ENSG00000156973	4.75895e-22	1.09314	1.33768	0.848593	1.63749e-21	5147	PDE6D
ENSG00000092201	4.77659e-22	1.04159	1.26128	0.821897	1.64307e-21	11198	SUPT16H
ENSG00000143870	5.144e-22	1.41052	1.69146	1.12959	1.76734e-21	10130	PDIA6
ENSG00000169398	5.18195e-22	1.00196	1.21656	0.787356	1.77985e-21	5747	PTK2
ENSG00000105393	5.3903e-22	1.28351	1.55091	1.0161	1.8492e-21	29086	BABAM1
ENSG00000113013	6.04111e-22	1.38511	1.67134	1.09887	2.06693e-21	3313	HSPA9
ENSG00000115415	6.58665e-22	1.16822	1.41181	0.924636	2.24891e-21	6772	STAT1
ENSG00000105058	6.67826e-22	1.30861	1.58148	1.03573	2.27951e-21	26017	FAM32A
ENSG00000101557	6.78045e-22	1.01349	1.22796	0.799023	2.31234e-21	9097	USP14
ENSG00000165487	6.89928e-22	1.07701	1.30805	0.845973	2.35147e-21	221154	MICU2
ENSG00000168000	7.24919e-22	1.31051	1.60505	1.01596	2.46708e-21	26580	BSCL2
ENSG00000133773	8.67654e-22	1.09387	1.34085	0.846893	2.94155e-21	29080	CCDC59
ENSG00000111843	9.08516e-22	1.44147	1.73053	1.15241	3.07736e-21	51522	TMEM14C
ENSG00000250317	9.16691e-22	1.155	1.40878	0.901221	3.10414e-21	389203	SMIM20
ENSG00000171202	1.04687e-21	1.05669	1.29601	0.817372	3.53457e-21	84233	TMEM126A
ENSG00000127445	1.20883e-21	1.14768	1.38431	0.911048	4.06946e-21	5300	PIN1
ENSG00000258289	1.27012e-21	1.14237	1.38131	0.903439	4.2708e-21	91612	CHURC1
ENSG00000128789	1.56332e-21	1.19498	1.44784	0.942119	5.23987e-21	56984	PSMG2
ENSG00000168288	1.59858e-21	1.20856	1.46175	0.955365	5.35494e-21	27249	MMADHC
ENSG00000142230	1.65262e-21	1.07842	1.31161	0.845226	5.53113e-21	10055	SAE1
ENSG00000108828	1.6662e-21	1.2284	1.48593	0.970879	5.57337e-21	10493	VAT1
ENSG00000170892	1.75929e-21	1.16272	1.40983	0.915607	5.87791e-21	79042	TSEN34
ENSG00000065548	2.32059e-21	1.3848	1.669	1.1006	7.72858e-21	55854	ZC3H15
ENSG00000168522	2.38934e-21	1.16954	1.41983	0.919242	7.95296e-21	2339	FNTA
ENSG00000128626	2.60805e-21	1.01875	1.24097	0.796526	8.67343e-21	6183	MRPS12
ENSG00000170348	2.67854e-21	1.42672	1.72012	1.13332	8.90013e-21	10972	TMED10
ENSG00000115520	3.15715e-21	1.00364	1.22325	0.784022	1.04633e-20	80219	COQ10B
ENSG00000167863	3.45177e-21	1.37648	1.66207	1.0909	1.14266e-20	10476	ATP5H
ENSG00000144028	3.52752e-21	1.06326	1.29467	0.831857	1.16739e-20	101929240	SNRNP200
ENSG00000142507	3.71317e-21	1.55819	1.87719	1.23918	1.22848e-20	5694	PSMB6
ENSG00000107372	4.89405e-21	1.27596	1.53333	1.01859	1.61269e-20	7763	ZFAND5
ENSG00000126457	5.1309e-21	1.1901	1.44727	0.932917	1.68977e-20	3276	PRMT1
ENSG00000034677	5.19021e-21	1.18285	1.44141	0.9243	1.70881e-20	25897	RNF19A
ENSG00000087191	5.25113e-21	1.41926	1.71559	1.12292	1.72837e-20	5705	PSMC5
ENSG00000185088	6.09858e-21	1.05793	1.31593	0.799926	2.00273e-20	51065	RPS27L
ENSG00000103152	6.6113e-21	1.04538	1.27612	0.814635	2.16924e-20	4350	MPG
ENSG00000134440	6.97227e-21	1.23689	1.49933	0.974443	2.28508e-20	4677	NARS
ENSG00000062485	7.60082e-21	1.30104	1.56768	1.0344	2.48825e-20	1431	CS
ENSG00000113575	8.25626e-21	1.38471	1.67356	1.09586	2.69975e-20	5515	PPP2CA
ENSG00000173915	8.35257e-21	1.02182	1.2915	0.752143	2.73047e-20	84833	USMG5
ENSG00000137817	9.17944e-21	1.05726	1.29784	0.816676	2.99652e-20	56965	PARP6
ENSG00000087365	1.04733e-20	1.17143	1.41599	0.926872	3.40728e-20	10992	SF3B2
ENSG00000162736	1.06611e-20	1.22953	1.4979	0.96117	3.46643e-20	23385	NCSTN
ENSG00000079215	1.1045e-20	1.38302	1.68299	1.08305	3.59023e-20	6507	SLC1A3
ENSG00000146409	1.15698e-20	1.02034	1.25766	0.783016	3.75343e-20	116843	SLC18B1
ENSG00000105993	1.32135e-20	1.31678	1.59086	1.0427	4.27343e-20	10049	DNAJB6
ENSG00000183648	1.39126e-20	1.2207	1.47512	0.966281	4.49447e-20	4707	NDUFB1
ENSG00000101084	1.43492e-20	1.36366	1.66257	1.06476	4.63164e-20	55969	C20orf24
ENSG00000163479	1.49866e-20	1.52033	1.83304	1.20762	4.82925e-20	6746	SSR2
ENSG00000117616	1.5619e-20	1.20346	1.46766	0.939264	5.02881e-20	101928189	C1orf63
ENSG00000187778	1.65049e-20	1.01074	1.2335	0.787979	5.31107e-20	10445	MCRS1
ENSG00000117118	1.67048e-20	1.49174	1.80786	1.17561	5.3739e-20	6390	SDHB
ENSG00000101558	1.81975e-20	1.33448	1.61914	1.04982	5.83941e-20	9218	VAPA
ENSG00000178307	1.87407e-20	1.00838	1.24638	0.770377	6.01039e-20	8834	TMEM11
ENSG00000111652	1.88534e-20	1.18697	1.44466	0.929273	6.04485e-20	50813	COPS7A
ENSG00000113141	2.22568e-20	1.35515	1.64106	1.06923	7.12218e-20	3550	IK
ENSG00000100028	2.41261e-20	1.19688	1.45164	0.942119	7.7075e-20	6634	SNRPD3
ENSG00000132591	2.87809e-20	1.09282	1.33765	0.847993	9.16915e-20	26284	ERAL1
ENSG00000105197	3.10646e-20	1.04986	1.28917	0.810563	9.88301e-20	92609	TIMM50
ENSG00000129197	4.63539e-20	1.07366	1.30527	0.842058	1.46282e-19	84268	RPAIN
ENSG00000156976	4.63993e-20	1.39983	1.68652	1.11315	1.46364e-19	100302143	EIF4A2
ENSG00000115446	6.24427e-20	1.03826	1.28555	0.790965	1.96059e-19	25972	UNC50
ENSG00000198843	8.0902e-20	1.44435	1.74831	1.1404	2.53052e-19	51714	SELT
ENSG00000113384	8.35735e-20	1.26096	1.53753	0.984391	2.61337e-19	64083	GOLPH3
ENSG00000092199	9.48561e-20	1.15674	1.42327	0.890218	2.95656e-19	3183	HNRNPC
ENSG00000165672	9.80875e-20	1.37502	1.66309	1.08696	3.05562e-19	10935	PRDX3
ENSG00000182899	9.90477e-20	1.16511	1.39478	0.93545	3.0847e-19	6165	RPL35A
ENSG00000131467	1.08401e-19	1.02095	1.24627	0.795618	3.3678e-19	10197	PSME3
ENSG00000093144	1.14066e-19	1.00917	1.23778	0.780557	3.53997e-19	55862	ECHDC1
ENSG00000132507	1.18575e-19	1.32389	1.5993	1.04847	3.67794e-19	1984	EIF5A
ENSG00000099977	1.24267e-19	1.18929	1.45686	0.921727	3.84827e-19	1652	DDT
ENSG00000214026	1.31649e-19	1.27921	1.55521	1.00321	4.07032e-19	6150	MRPL23
ENSG00000107874	1.36011e-19	1.28215	1.56631	0.997988	4.20178e-19	79004	CUEDC2
ENSG00000171159	1.41594e-19	1.15063	1.40011	0.901144	4.36957e-19	79095	C9orf16
ENSG00000168765	1.44436e-19	1.00974	1.25326	0.766222	4.4561e-19	2948	GSTM4
ENSG00000068697	1.45434e-19	1.10793	1.39082	0.825043	4.48567e-19	9741	LAPTM4A
ENSG00000111011	1.50856e-19	1.26092	1.53098	0.990862	4.64918e-19	65117	RSRC2
ENSG00000131795	1.64447e-19	1.28985	1.56049	1.01922	5.06126e-19	9939	RBM8A
ENSG00000198561	1.69264e-19	1.11167	1.34882	0.874525	5.20535e-19	1500	CTNND1
ENSG00000065135	1.89728e-19	1.11202	1.35539	0.868651	5.82069e-19	2773	GNAI3
ENSG00000177674	2.04018e-19	1.15213	1.41126	0.893004	6.2541e-19	57085	AGTRAP
ENSG00000129460	2.35179e-19	1.14322	1.41576	0.870691	7.18638e-19	25983	NGDN
ENSG00000196531	2.5812e-19	1.11637	1.37631	0.856425	7.87694e-19	4666	NACA
ENSG00000143256	2.91334e-19	1.33989	1.63328	1.0465	8.87172e-19	5202	PFDN2
ENSG00000101290	2.98269e-19	1.13814	1.39236	0.883909	9.07568e-19	8760	CDS2
ENSG00000189091	3.21008e-19	1.02095	1.24804	0.793867	9.75985e-19	23450	SF3B3
ENSG00000173692	3.72834e-19	1.15093	1.40968	0.892173	1.1288e-18	5707	PSMD1
ENSG00000117748	3.79052e-19	1.06484	1.33416	0.795517	1.14731e-18	6118	RPA2
ENSG00000170540	4.73693e-19	1.23232	1.51385	0.950798	1.42702e-18	23204	ARL6IP1
ENSG00000014641	5.77234e-19	1.34098	1.64428	1.03768	1.73215e-18	4190	MDH1
ENSG00000112308	7.01353e-19	1.03237	1.2507	0.814043	2.09641e-18	81688	C6orf62
ENSG00000171490	7.06479e-19	1.23158	1.5136	0.949564	2.11119e-18	26156	RSL1D1
ENSG00000225921	7.27399e-19	1.18566	1.44442	0.926905	2.17258e-18	51406	NOL7
ENSG00000161011	8.70125e-19	1.01111	1.29679	0.725431	2.59014e-18	8878	SQSTM1
ENSG00000181038	9.26849e-19	1.03036	1.27057	0.790143	2.75543e-18	124512	METTL23
ENSG00000215021	9.77317e-19	1.29246	1.57766	1.00726	2.90247e-18	11331	PHB2
ENSG00000221869	1.13861e-18	1.15506	1.40573	0.904385	3.3702e-18	1052	CEBPD
ENSG00000166848	1.18509e-18	1.25477	1.53401	0.975531	3.50596e-18	54386	TERF2IP
ENSG00000140365	1.25566e-18	1.11693	1.36934	0.864531	3.70902e-18	54939	COMMD4
ENSG00000143799	1.26061e-18	1.23205	1.50519	0.95891	3.7227e-18	142	PARP1
ENSG00000136827	1.26431e-18	1.01817	1.25644	0.779896	3.7317e-18	1861	TOR1A
ENSG00000135930	1.27102e-18	1.02668	1.26094	0.792415	3.75056e-18	9470	EIF4E2
ENSG00000105171	1.27308e-18	1.00861	1.25163	0.765587	3.75566e-18	10775	POP4
ENSG00000125818	1.28724e-18	1.14482	1.40147	0.888166	3.79549e-18	9491	PSMF1
ENSG00000115484	1.73493e-18	1.18953	1.45859	0.92048	5.09207e-18	10575	CCT4
ENSG00000178741	1.99547e-18	1.44443	1.76297	1.12589	5.84635e-18	9377	COX5A
ENSG00000131174	2.02195e-18	1.03451	1.27439	0.794626	5.92092e-18	1349	COX7B
ENSG00000099797	2.09609e-18	1.39648	1.70382	1.08914	6.12868e-18	9524	TECR
ENSG00000177706	2.3291e-18	1.02808	1.2624	0.793773	6.79787e-18	56975	FAM20C
ENSG00000100348	2.38729e-18	1.26125	1.54323	0.979275	6.95715e-18	25828	TXN2
ENSG00000138777	2.44106e-18	1.15403	1.41979	0.888273	7.11205e-18	27068	PPA2
ENSG00000163714	2.62475e-18	1.03203	1.27747	0.786598	7.63948e-18	23350	U2SURP
ENSG00000125037	2.64448e-18	1.1162	1.3688	0.863596	7.69302e-18	55831	EMC3
ENSG00000198931	2.97561e-18	1.38725	1.69309	1.08141	8.62582e-18	353	APRT
ENSG00000175550	3.02825e-18	1.14579	1.39446	0.897125	8.77622e-18	10589	DRAP1
ENSG00000243927	3.04504e-18	1.06158	1.31333	0.809837	8.82265e-18	64968	MRPS6
ENSG00000166986	4.31032e-18	1.21031	1.48935	0.931269	1.24044e-17	102465454	MARS
ENSG00000116754	4.72286e-18	1.20014	1.45917	0.941115	1.35781e-17	9295	SRSF11
ENSG00000013275	4.99712e-18	1.21801	1.49259	0.943435	1.43594e-17	5704	PSMC4
ENSG00000041357	5.26343e-18	1.29741	1.59045	1.00437	1.51021e-17	5685	PSMA4
ENSG00000105402	6.48223e-18	1.13266	1.39674	0.868577	1.85207e-17	8775	NAPA
ENSG00000100138	7.0125e-18	1.23626	1.52248	0.950045	2.00109e-17	4809	NHP2L1
ENSG00000141741	7.48424e-18	1.07034	1.35397	0.78672	2.13254e-17	84299	MIEN1
ENSG00000088833	7.55294e-18	1.00125	1.23607	0.766424	2.15105e-17	55968	NSFL1C
ENSG00000143612	9.71236e-18	1.33051	1.62946	1.03157	2.75446e-17	25912	C1orf43
ENSG00000180879	1.03322e-17	1.17381	1.46695	0.880672	2.92594e-17	6748	SSR4
ENSG00000086666	1.06431e-17	1.19707	1.47215	0.921996	3.01101e-17	54469	ZFAND6
ENSG00000116752	1.1005e-17	1.13094	1.3982	0.863684	3.11263e-17	10286	BCAS2
ENSG00000136560	1.14048e-17	1.10867	1.36588	0.851466	3.22414e-17	10010	TANK
ENSG00000131966	1.2713e-17	1.05282	1.30733	0.798307	3.5878e-17	55860	ACTR10
ENSG00000123144	1.30026e-17	1.17312	1.44274	0.903501	3.66504e-17	79002	C19orf43
ENSG00000181163	1.36814e-17	1.25292	1.5305	0.975345	3.85167e-17	4869	NPM1
ENSG00000115866	1.36978e-17	1.20573	1.48453	0.926936	3.8544e-17	1615	DARS
ENSG00000198363	1.44946e-17	1.0151	1.25468	0.775528	4.06966e-17	444	ASPH
ENSG00000101158	1.48888e-17	1.05134	1.30001	0.802673	4.17728e-17	51497	NELFCD
ENSG00000149923	1.55191e-17	1.19467	1.48067	0.908671	4.35093e-17	5531	PPP4C
ENSG00000164104	1.88035e-17	1.18953	1.46392	0.915136	5.25896e-17	3148	HMGB2
ENSG00000179526	2.15027e-17	1.0218	1.26381	0.77979	6.0022e-17	81858	SHARPIN
ENSG00000145741	2.36319e-17	1.21775	1.49786	0.937632	6.58539e-17	689	BTF3
ENSG00000129084	2.58072e-17	1.32081	1.62152	1.0201	7.16728e-17	5682	PSMA1
ENSG00000067182	2.65331e-17	1.09469	1.35036	0.83902	7.36355e-17	7132	TNFRSF1A
ENSG00000100567	3.0584e-17	1.20138	1.50062	0.902129	8.45926e-17	5684	PSMA3
ENSG00000121073	3.68104e-17	1.0951	1.35897	0.831235	1.01377e-16	10237	SLC35B1
ENSG00000185475	3.83886e-17	1.24521	1.53688	0.953531	1.05621e-16	102465448	TMEM179B
ENSG00000117862	6.15281e-17	1.0907	1.34837	0.833022	1.67645e-16	51060	TXNDC12
ENSG00000168439	6.87965e-17	1.09055	1.35001	0.831081	1.87184e-16	10963	STIP1
ENSG00000109113	7.27245e-17	1.16338	1.44167	0.885083	1.97684e-16	100861437	RAB34
ENSG00000172775	9.67874e-17	1.00331	1.2551	0.751525	2.61674e-16	80011	FAM192A
ENSG00000164096	9.90625e-17	1.09238	1.34329	0.841463	2.67699e-16	401152	C4orf3
ENSG00000141504	1.09866e-16	1.18974	1.47556	0.903911	2.96059e-16	112483	SAT2
ENSG00000165775	1.10236e-16	1.08758	1.34866	0.826494	2.96987e-16	65991	FUNDC2
ENSG00000114784	1.13919e-16	1.26954	1.56736	0.971716	3.06766e-16	10289	EIF1B
[truncated: 51 more rows]

## Sheet: Downregulated PCGs
Ensembl_ID	Pr(>Chisq)	coef	ci.hi	ci.lo	fdr	Entrez_ID	gene_short_name
ENSG00000018280	0	-6.25041	-6.05087	-6.44996	0	6556	SLC11A1
ENSG00000019582	0	-8.95038	-8.66552	-9.23525	0	972	CD74
ENSG00000026297	0	-6.45048	-6.22742	-6.67354	0	8635	RNASET2
ENSG00000142583	0	-5.21773	-5.02909	-5.40637	0	6518	SLC2A5
ENSG00000198502	0	-6.31675	-6.11779	-6.51571	0	3127	HLA-DRB5
ENSG00000216490	4.80271e-294	-5.68965	-5.48155	-5.89776	3.07374e-291	10437	IFI30
ENSG00000135077	6.91458e-258	-4.29743	-4.12056	-4.47431	2.74676e-255	84868	HAVCR2
ENSG00000167604	1.97544e-228	-4.3357	-4.13488	-4.53651	4.64429e-226	84807	NFKBID
ENSG00000175899	7.8047e-226	-5.48466	-5.23575	-5.73357	1.72904e-223	2	A2M
ENSG00000167995	8.11131e-226	-1.82967	-1.72559	-1.93374	1.76306e-223	7439	BEST1
ENSG00000112149	2.16734e-225	-4.92635	-4.69915	-5.15355	4.62366e-223	9308	CD83
ENSG00000130066	7.798e-220	-4.43355	-4.11328	-4.75382	1.57602e-217	6303	SAT1
ENSG00000110077	2.03674e-217	-3.93226	-3.74506	-4.11946	4.04539e-215	64231	MS4A6A
ENSG00000163131	7.15753e-217	-3.46598	-3.3034	-3.62857	1.39754e-214	1520	CTSS
ENSG00000197405	2.94741e-213	-3.00327	-2.86358	-3.14295	5.38956e-211	728	C5AR1
ENSG00000087086	1.85188e-212	-3.22721	-2.98415	-3.47028	3.33338e-210	2512	FTL
ENSG00000119535	9.14155e-211	-3.46403	-3.30023	-3.62782	1.50444e-208	1441	CSF3R
ENSG00000162924	6.10819e-208	-2.19333	-2.064	-2.32266	9.63922e-206	5966	REL
ENSG00000161921	1.05082e-206	-4.60837	-4.38018	-4.83657	1.63588e-204	58191	CXCL16
ENSG00000129226	1.23441e-205	-4.43056	-4.21419	-4.64693	1.89605e-203	968	CD68
ENSG00000111252	2.72219e-205	-3.25601	-3.09689	-3.41514	4.12627e-203	10019	SH2B3
ENSG00000025708	4.11435e-200	-3.80815	-3.62635	-3.98996	5.92466e-198	1890	TYMP
ENSG00000084070	6.79541e-198	-3.83132	-3.63202	-4.03062	9.54672e-196	64744	SMAP2
ENSG00000120594	1.36706e-191	-3.02564	-2.86432	-3.18696	1.85277e-189	84898	PLXDC2
ENSG00000107738	1.41711e-190	-3.29939	-3.1202	-3.47859	1.85512e-188	64115	C10orf54
ENSG00000129667	4.74578e-190	-3.35728	-3.18539	-3.52918	6.14285e-188	79651	RHBDF2
ENSG00000153234	2.36473e-189	-3.60199	-3.41914	-3.78485	2.92922e-187	4929	NR4A2
ENSG00000123358	8.30187e-186	-4.18728	-3.95804	-4.41651	9.75894e-184	3164	NR4A1
ENSG00000167996	1.42857e-183	-1.57467	-1.47191	-1.67744	1.61344e-181	2495	FTH1
ENSG00000130203	1.38942e-182	-5.5008	-5.18334	-5.81827	1.5244e-180	348	APOE
ENSG00000073849	2.16306e-180	-3.11885	-2.94935	-3.28835	2.30727e-178	6480	ST6GAL1
ENSG00000165685	1.32126e-179	-2.75617	-2.61192	-2.90043	1.35901e-177	120939	TMEM52B
ENSG00000130830	2.91669e-179	-4.05733	-3.84379	-4.27088	2.97348e-177	4354	MPP1
ENSG00000136717	4.32887e-179	-3.71181	-3.51483	-3.9088	4.37444e-177	274	BIN1
ENSG00000204103	6.42599e-179	-3.38922	-3.20378	-3.57466	6.38167e-177	9935	MAFB
ENSG00000170542	1.25199e-175	-2.81088	-2.64107	-2.98068	1.21201e-173	5272	SERPINB9
ENSG00000081189	7.60607e-175	-2.96212	-2.80316	-3.12108	7.18213e-173	4208	MEF2C
ENSG00000108639	7.04919e-173	-3.70921	-3.50684	-3.91157	6.34427e-171	9144	SYNGR2
ENSG00000176788	1.92905e-171	-3.08804	-2.89788	-3.2782	1.70943e-169	10409	BASP1
ENSG00000011422	5.58843e-166	-4.43153	-4.1818	-4.68127	4.59848e-164	5329	PLAUR
ENSG00000167613	2.44228e-163	-3.22036	-3.01636	-3.42437	1.94035e-161	3903	LAIR1
ENSG00000233276	3.49222e-162	-3.21819	-2.92525	-3.51114	2.73676e-160	2876	GPX1
ENSG00000151474	6.01983e-159	-2.39656	-2.2465	-2.54663	4.65426e-157	55691	FRMD4A
ENSG00000143162	1.50244e-158	-3.21114	-3.01823	-3.40405	1.14623e-156	8804	CREG1
ENSG00000119655	4.3018e-158	-4.24886	-3.93827	-4.55945	3.26031e-156	10577	NPC2
ENSG00000104894	9.50676e-155	-2.54193	-2.39396	-2.6899	6.71889e-153	951	CD37
ENSG00000133112	1.51342e-147	-2.38582	-2.13703	-2.63461	9.57943e-146	101928826	TPT1
ENSG00000105339	1.28726e-146	-2.25212	-2.11464	-2.38961	8.01581e-145	22898	DENND3
ENSG00000141480	1.38908e-146	-2.39608	-2.25268	-2.53949	8.60332e-145	409	ARRB2
ENSG00000120063	1.20249e-145	-2.71691	-2.54338	-2.89044	7.36846e-144	10672	GNA13
ENSG00000107968	2.10608e-143	-3.11913	-2.93204	-3.30622	1.26365e-141	1326	MAP3K8
ENSG00000176845	3.10265e-138	-2.86952	-2.69135	-3.04769	1.81434e-136	284207	METRNL
ENSG00000147872	2.82855e-136	-3.97073	-3.71825	-4.2232	1.57797e-134	123	PLIN2
ENSG00000118515	7.89653e-136	-4.03596	-3.73526	-4.33665	4.33181e-134	6446	SGK1
ENSG00000086062	1.08496e-135	-2.00131	-1.87067	-2.13195	5.92355e-134	2683	B4GALT1
ENSG00000119508	3.19136e-132	-2.87848	-2.69482	-3.06214	1.67111e-130	8013	NR4A3
ENSG00000163162	6.02685e-132	-3.20131	-2.98271	-3.41991	3.1416e-130	284996	RNF149
ENSG00000178695	6.14994e-132	-1.99075	-1.86041	-2.12109	3.19132e-130	115207	KCTD12
ENSG00000070756	2.40613e-131	-3.10291	-2.83948	-3.36634	1.23744e-129	26986	PABPC1
ENSG00000103187	1.59601e-129	-3.55889	-3.30323	-3.81456	7.95932e-128	23406	COTL1
ENSG00000148180	4.02883e-128	-3.56081	-3.2955	-3.82612	1.96662e-126	2934	GSN
ENSG00000139132	9.30793e-128	-2.42704	-2.25983	-2.59424	4.50535e-126	121512	FGD4
ENSG00000170776	7.63571e-127	-3.21684	-2.98687	-3.44681	3.64993e-125	11214	AKAP13
ENSG00000140749	8.44409e-123	-2.44318	-2.27708	-2.60928	3.87553e-121	10261	IGSF6
ENSG00000101347	9.8588e-123	-2.23148	-2.06749	-2.39547	4.50688e-121	25939	SAMHD1
ENSG00000197746	3.08772e-122	-2.84034	-2.591	-3.08968	1.38407e-120	5660	PSAP
ENSG00000170873	3.95618e-121	-3.14114	-2.92039	-3.36189	1.75289e-119	9788	MTSS1
ENSG00000105697	1.66333e-119	-2.42119	-2.25513	-2.58725	7.14984e-118	57817	HAMP
ENSG00000145685	1.9744e-118	-2.242	-2.08352	-2.40049	8.30113e-117	10184	LHFPL2
ENSG00000143322	2.26688e-116	-2.75555	-2.55418	-2.95692	9.15273e-115	27	ABL2
ENSG00000118785	8.82584e-115	-4.8675	-4.46455	-5.27046	3.42336e-113	6696	SPP1
ENSG00000117115	1.56229e-113	-2.31964	-2.1419	-2.49739	5.93979e-112	11240	PADI2
ENSG00000136235	6.51883e-113	-2.49497	-2.32222	-2.66772	2.44615e-111	10457	GPNMB
ENSG00000090382	1.05108e-112	-2.42028	-2.2413	-2.59927	3.91858e-111	4069	LYZ
ENSG00000108669	1.82894e-112	-1.95177	-1.80122	-2.10233	6.73145e-111	9267	CYTH1
ENSG00000164733	4.97111e-111	-3.17087	-2.88067	-3.46106	1.7896e-109	1508	CTSB
ENSG00000100596	1.31479e-109	-2.19857	-2.03118	-2.36596	4.58983e-108	9517	SPTLC2
ENSG00000124731	3.92995e-108	-2.84212	-2.63747	-3.04677	1.33944e-106	54210	TREM1
ENSG00000132334	3.4108e-107	-3.05125	-2.81088	-3.29162	1.14555e-105	5791	PTPRE
ENSG00000125730	8.34324e-107	-4.09943	-3.75546	-4.44341	2.79362e-105	718	C3
ENSG00000175567	8.36631e-107	-3.14505	-2.91349	-3.37661	2.79362e-105	7351	UCP2
ENSG00000254087	6.19962e-106	-2.33799	-2.16098	-2.51499	2.04056e-104	4067	LYN
ENSG00000100280	3.94446e-105	-2.43688	-2.25024	-2.62353	1.26928e-103	162	AP1B1
ENSG00000120690	6.32579e-104	-2.11724	-1.94935	-2.28512	2.00201e-102	1997	ELF1
ENSG00000118985	2.01521e-101	-2.5231	-2.31805	-2.72816	6.02992e-100	22936	ELL2
ENSG00000120708	4.93517e-101	-3.0995	-2.87011	-3.32889	1.45405e-99	7045	TGFBI
ENSG00000111321	7.7213e-101	-2.12766	-1.94722	-2.30809	2.26334e-99	4055	LTBR
ENSG00000167601	1.41729e-98	-1.85104	-1.70687	-1.99522	3.92481e-97	558	AXL
ENSG00000135905	1.49597e-98	-1.84334	-1.68505	-2.00164	4.13275e-97	55619	DOCK10
ENSG00000161955	1.97523e-98	-2.12197	-1.96226	-2.28168	5.4437e-97	8741	TNFSF13
ENSG00000112394	6.19703e-98	-1.84305	-1.69844	-1.98765	1.68372e-96	117247	SLC16A10
ENSG00000100600	4.05218e-97	-3.13274	-2.87794	-3.38755	1.08058e-95	5641	LGMN
ENSG00000079819	2.58259e-96	-2.40702	-2.21286	-2.60119	6.76168e-95	2037	EPB41L2
ENSG00000153208	1.86537e-95	-1.73118	-1.5911	-1.87126	4.82902e-94	10461	MERTK
ENSG00000153310	4.28745e-95	-2.76975	-2.53853	-3.00097	1.10003e-93	51571	FAM49B
ENSG00000136732	4.91997e-95	-2.10956	-1.94591	-2.27321	1.25951e-93	2995	GYPC
ENSG00000090376	3.62528e-94	-1.58792	-1.4603	-1.71553	9.19189e-93	11213	IRAK3
ENSG00000135596	3.63048e-94	-1.83848	-1.69267	-1.98429	9.19189e-93	64780	MICAL1
ENSG00000172578	1.48981e-93	-1.57147	-1.44783	-1.69511	3.7229e-92	89857	KLHL6
ENSG00000136867	6.78025e-93	-2.04457	-1.88344	-2.20571	1.69066e-91	1318	SLC31A2
ENSG00000107263	2.38127e-91	-1.50703	-1.37767	-1.63639	5.79963e-90	2889	RAPGEF1
ENSG00000169429	3.06585e-91	-2.67382	-2.4684	-2.87925	7.40432e-90	3576	IL8
ENSG00000241839	1.44882e-89	-1.54611	-1.41869	-1.67354	3.36501e-88	80301	PLEKHO2
ENSG00000130844	1.69615e-89	-2.68517	-2.46751	-2.90284	3.92362e-88	55422	ZNF331
ENSG00000161791	1.82395e-89	-1.78918	-1.63698	-1.94138	4.2108e-88	91010	FMNL3
ENSG00000177885	2.47596e-89	-2.54603	-2.32176	-2.7703	5.70461e-88	2885	GRB2
ENSG00000089820	3.26348e-89	-1.72735	-1.5619	-1.89279	7.48911e-88	393	ARHGAP4
ENSG00000155849	9.16315e-89	-2.5013	-2.2861	-2.7165	2.07386e-87	9844	ELMO1
ENSG00000132510	4.36952e-88	-1.67074	-1.52718	-1.81429	9.69881e-87	23135	KDM6B
ENSG00000147010	6.54833e-88	-1.81758	-1.65445	-1.9807	1.44515e-86	30011	SH3KBP1
ENSG00000153551	1.98122e-87	-2.1368	-1.94423	-2.32937	4.33087e-86	112616	CMTM7
ENSG00000163191	8.97748e-87	-3.44794	-3.09968	-3.79619	1.9259e-85	6282	S100A11
ENSG00000115935	1.31693e-86	-1.62343	-1.48616	-1.7607	2.81467e-85	7456	WIPF1
ENSG00000177663	3.79108e-86	-1.24244	-1.12528	-1.3596	8.07268e-85	23765	IL17RA
ENSG00000153201	1.67564e-85	-1.97497	-1.79706	-2.15287	3.5097e-84	5903	RANBP2
ENSG00000124126	2.58289e-84	-2.03634	-1.8455	-2.22717	5.33241e-83	57580	PREX1
ENSG00000095794	3.34958e-84	-2.86398	-2.61355	-3.11442	6.89057e-83	1390	CREM
ENSG00000110651	3.52436e-83	-2.71178	-2.44033	-2.98323	6.94028e-82	975	CD81
ENSG00000131724	3.96322e-83	-2.02916	-1.8512	-2.20713	7.79119e-82	3597	IL13RA1
ENSG00000141524	8.92809e-83	-1.87886	-1.72054	-2.03718	1.7403e-81	11322	TMC6
ENSG00000021355	7.36643e-82	-1.91727	-1.75668	-2.07787	1.40732e-80	1992	SERPINB1
ENSG00000160223	7.42302e-82	-1.17	-1.06821	-1.27179	1.41578e-80	23308	ICOSLG
ENSG00000004799	1.36603e-81	-2.15274	-1.96111	-2.34437	2.57978e-80	5166	PDK4
ENSG00000140044	1.61237e-81	-1.40215	-1.28034	-1.52395	3.04002e-80	122953	JDP2
ENSG00000169756	1.65762e-81	-2.22146	-2.01603	-2.42689	3.12023e-80	100288695	LIMS1
ENSG00000135678	2.39862e-80	-1.67168	-1.52833	-1.81504	4.44247e-79	1368	CPM
ENSG00000157514	3.31662e-80	-2.87011	-2.60475	-3.13547	6.10343e-79	1831	TSC22D3
ENSG00000099331	6.21011e-80	-2.0545	-1.86727	-2.24173	1.141e-78	4650	MYO9B
ENSG00000166888	1.03988e-78	-1.62409	-1.48413	-1.76405	1.86887e-77	6778	STAT6
ENSG00000100292	1.06842e-78	-1.96918	-1.79861	-2.13975	1.91717e-77	3162	HMOX1
ENSG00000104870	1.56686e-78	-2.96036	-2.67056	-3.25016	2.79849e-77	2217	FCGRT
ENSG00000127507	5.00494e-78	-1.4109	-1.28596	-1.53584	8.87029e-77	30817	EMR2
ENSG00000030582	1.16632e-77	-3.05833	-2.76191	-3.35475	2.05758e-76	2896	GRN
ENSG00000198814	1.31704e-77	-2.07257	-1.88976	-2.25538	2.31992e-76	2710	GK
ENSG00000132386	1.60572e-77	-2.06694	-1.89095	-2.24293	2.8155e-76	5176	SERPINF1
ENSG00000166710	4.01273e-77	-1.35131	-1.16974	-1.53287	6.96185e-76	567	B2M
ENSG00000241399	2.38392e-76	-1.47674	-1.34254	-1.61093	4.08064e-75	9936	CD302
ENSG00000023902	2.14812e-75	-2.09985	-1.9007	-2.29899	3.61261e-74	51177	PLEKHO1
ENSG00000111817	6.60152e-74	-1.51199	-1.37687	-1.64711	1.06363e-72	29940	DSE
ENSG00000239697	6.88085e-73	-1.64508	-1.48913	-1.80103	1.08289e-71	407977	TNFSF12
ENSG00000189058	8.07249e-73	-2.19336	-1.95361	-2.43312	1.26524e-71	347	APOD
ENSG00000110446	2.07682e-72	-1.71164	-1.55657	-1.86671	3.22874e-71	51296	SLC15A3
ENSG00000160712	5.75851e-72	-1.5271	-1.3775	-1.6767	8.85688e-71	3570	IL6R
ENSG00000137642	1.00394e-71	-2.08781	-1.88221	-2.29341	1.53591e-70	6653	SORL1
ENSG00000198879	1.3973e-71	-1.25407	-1.13982	-1.36831	2.12922e-70	57713	SFMBT2
ENSG00000187164	2.92671e-70	-1.35901	-1.22714	-1.49087	4.3448e-69	57698	KIAA1598
ENSG00000068305	2.99222e-70	-1.83846	-1.66246	-2.01447	4.43634e-69	4205	MEF2A
ENSG00000178573	4.10939e-70	-1.16613	-1.05087	-1.28139	6.05374e-69	4094	MAF
ENSG00000102760	2.38966e-69	-2.99202	-2.6894	-3.29464	3.47586e-68	28984	RGCC
ENSG00000163486	5.88806e-69	-1.99458	-1.79549	-2.19367	8.48942e-68	653464	SRGAP2
ENSG00000138326	6.86287e-69	-1.9408	-1.66364	-2.21797	9.85789e-68	6229	RPS24
ENSG00000163694	9.72696e-69	-1.34818	-1.22229	-1.47407	1.39198e-67	54502	RBM47
ENSG00000123342	1.18631e-68	-1.80132	-1.62461	-1.97803	1.69557e-67	4327	MMP19
ENSG00000131873	4.51767e-68	-1.63315	-1.47512	-1.79117	6.35453e-67	22856	CHSY1
ENSG00000106799	1.65692e-67	-1.36219	-1.22574	-1.49864	2.28595e-66	7046	TGFBR1
ENSG00000147416	1.69573e-67	-2.30299	-2.06109	-2.54489	2.3367e-66	526	ATP6V1B2
ENSG00000055483	1.8028e-67	-2.09907	-1.8934	-2.30474	2.48128e-66	57602	USP36
ENSG00000172216	2.88288e-67	-1.87229	-1.67824	-2.06634	3.95366e-66	1051	CEBPB
ENSG00000171298	3.51063e-67	-1.86248	-1.65498	-2.06999	4.80885e-66	2548	GAA
ENSG00000136156	9.59492e-67	-2.25918	-1.98871	-2.52965	1.30193e-65	9445	ITM2B
ENSG00000244242	1.03966e-66	-1.4349	-1.30075	-1.56906	1.40904e-65	402778	IFITM10
ENSG00000139687	2.30236e-66	-1.76758	-1.5917	-1.94347	3.09128e-65	5925	RB1
ENSG00000136826	3.0594e-66	-1.8488	-1.65596	-2.04163	4.09342e-65	9314	KLF4
ENSG00000130340	6.25715e-66	-1.57396	-1.41352	-1.73441	8.31399e-65	51429	SNX9
ENSG00000204577	6.3804e-66	-1.06825	-0.964623	-1.17187	8.46799e-65	101929809	LILRB3
ENSG00000135124	7.23547e-66	-1.76773	-1.59337	-1.94209	9.59179e-65	5025	P2RX4
ENSG00000182372	2.20785e-65	-1.70187	-1.52645	-1.8773	2.89687e-64	101927714	CLN8
ENSG00000131446	3.82179e-65	-2.16787	-1.94516	-2.39059	4.96359e-64	4245	MGAT1
ENSG00000100300	4.23776e-64	-2.67942	-2.39964	-2.9592	5.3471e-63	706	TSPO
ENSG00000109323	7.98131e-64	-1.41424	-1.26492	-1.56357	9.97231e-63	4126	MANBA
ENSG00000103966	1.27378e-63	-1.26783	-1.14658	-1.38908	1.57954e-62	30844	EHD4
ENSG00000176597	2.95024e-63	-1.95124	-1.75321	-2.14926	3.63107e-62	101928934	B3GNT5
ENSG00000108219	2.49241e-62	-1.46109	-1.30709	-1.61508	2.98778e-61	81619	TSPAN14
ENSG00000122877	3.4449e-62	-2.28152	-2.04983	-2.51322	4.11672e-61	1959	EGR2
ENSG00000143851	3.56382e-62	-1.28874	-1.16254	-1.41495	4.25443e-61	5778	PTPN7
ENSG00000248905	5.72582e-62	-1.06874	-0.956827	-1.18065	6.82125e-61	342184	FMN1
ENSG00000179388	1.15843e-61	-1.7576	-1.58071	-1.93449	1.37013e-60	1960	EGR3
ENSG00000103496	2.29659e-61	-2.0952	-1.88162	-2.30877	2.69417e-60	6810	STX4
ENSG00000110719	7.27985e-60	-2.02662	-1.82145	-2.23179	8.35298e-59	10312	TCIRG1
ENSG00000110092	9.9442e-60	-1.58879	-1.40842	-1.76915	1.13648e-58	595	CCND1
ENSG00000123095	1.08932e-59	-1.81536	-1.6243	-2.00642	1.24371e-58	79365	BHLHE41
ENSG00000067048	1.33098e-59	-1.32163	-1.18179	-1.46147	1.51661e-58	8653	DDX3Y
ENSG00000071246	2.98231e-59	-1.41795	-1.26946	-1.56645	3.38485e-58	22846	VASH1
ENSG00000198951	3.61974e-59	-1.44221	-1.29281	-1.59161	4.10427e-58	4668	NAGA
ENSG00000136490	4.19513e-59	-1.12349	-1.00587	-1.24112	4.73803e-58	80774	LIMD2
ENSG00000009950	1.10374e-58	-1.06503	-0.955403	-1.17466	1.2297e-57	51085	MLXIPL
ENSG00000198064	5.73751e-58	-1.3389	-1.17878	-1.49903	6.26503e-57	101929910	RP11-347C12.1
ENSG00000104774	9.08369e-58	-1.80729	-1.61884	-1.99574	9.89075e-57	4125	MAN2B1
ENSG00000161929	9.62977e-58	-1.26207	-1.12474	-1.3994	1.04557e-56	388325	SCIMP
ENSG00000173559	4.67658e-57	-1.38498	-1.22218	-1.54778	5.01622e-56	64859	NABP1
ENSG00000132669	5.55542e-57	-1.20534	-1.06861	-1.34208	5.94781e-56	54453	RIN2
ENSG00000067082	1.46643e-56	-2.50865	-2.21415	-2.80314	1.56275e-55	1316	KLF6
ENSG00000106066	1.49351e-56	-1.64773	-1.47734	-1.81813	1.59013e-55	54504	CPVL
ENSG00000117154	1.8501e-55	-1.70036	-1.49906	-1.90167	1.91493e-54	84966	IGSF21
ENSG00000153071	3.88697e-55	-1.58094	-1.40909	-1.75279	3.97319e-54	101926921	DAB2
ENSG00000071073	5.48716e-55	-1.48958	-1.31672	-1.66244	5.59894e-54	11320	MGAT4A
ENSG00000179094	6.33017e-55	-1.81099	-1.60313	-2.01884	6.45342e-54	102465532	PER1
ENSG00000177105	7.00413e-55	-2.10804	-1.87095	-2.34513	7.12788e-54	391	RHOG
ENSG00000109861	1.01287e-54	-1.83524	-1.60885	-2.06162	1.02624e-53	1075	CTSC
ENSG00000196396	2.07559e-54	-1.62228	-1.4422	-1.80237	2.08282e-53	5770	PTPN1
ENSG00000102934	2.1714e-54	-1.54256	-1.34127	-1.74385	2.17707e-53	51090	PLLP
ENSG00000157873	3.14682e-54	-1.37946	-1.23188	-1.52703	3.14137e-53	8764	TNFRSF14
ENSG00000120129	4.08661e-54	-2.38738	-2.07974	-2.69502	4.06193e-53	1843	DUSP1
ENSG00000128512	9.27678e-54	-1.52561	-1.34682	-1.7044	9.13406e-53	9732	DOCK4
ENSG00000138185	1.01268e-53	-1.33804	-1.18317	-1.4929	9.9455e-53	953	ENTPD1
ENSG00000130592	1.3396e-53	-1.31399	-1.17761	-1.45036	1.31226e-52	4046	LSP1
ENSG00000089041	2.77201e-53	-1.40441	-1.2465	-1.56233	2.69481e-52	5027	P2RX7
ENSG00000085514	1.02443e-52	-1.49879	-1.33476	-1.66281	9.80185e-52	29992	PILRA
ENSG00000159314	1.03029e-52	-1.09238	-0.973734	-1.21102	9.84975e-52	201176	ARHGAP27
ENSG00000186635	2.00364e-52	-1.43167	-1.25899	-1.60434	1.89819e-51	116985	ARAP1
ENSG00000167978	2.88674e-52	-1.72798	-1.50047	-1.95549	2.72584e-51	23524	SRRM2
ENSG00000124491	5.52478e-52	-1.59169	-1.4082	-1.77519	5.16602e-51	2162	F13A1
ENSG00000142534	6.67053e-52	-1.00487	-0.812019	-1.19772	6.22727e-51	84546	RPS11
ENSG00000243716	4.42026e-51	-1.52184	-1.32223	-1.72144	4.03818e-50	101929906	NPIPB5
ENSG00000138756	7.04441e-51	-1.14213	-1.01468	-1.26958	6.39997e-50	55589	BMP2K
ENSG00000122359	7.35209e-51	-1.49864	-1.33034	-1.66695	6.67424e-50	311	ANXA11
ENSG00000137161	7.83771e-51	-1.96635	-1.73667	-2.19603	7.10389e-50	10695	CNPY3
ENSG00000135269	1.00436e-50	-1.06205	-0.944714	-1.17938	9.08177e-50	26136	TES
ENSG00000117984	1.61216e-50	-2.16325	-1.87842	-2.44808	1.44643e-49	1509	CTSD
ENSG00000173442	3.27956e-50	-1.1124	-0.989528	-1.23527	2.91967e-49	254102	EHBP1L1
ENSG00000124831	7.96916e-50	-1.75275	-1.53611	-1.96939	7.00363e-49	9208	LRRFIP1
ENSG00000147526	8.85673e-50	-1.61999	-1.41999	-1.82	7.7589e-49	6867	TACC1
ENSG00000179583	1.30775e-49	-1.15269	-1.00815	-1.29722	1.14131e-48	4261	CIITA
ENSG00000129824	1.52077e-49	-1.64992	-1.4537	-1.84614	1.32421e-48	6192	RPS4Y1
ENSG00000152689	2.63232e-49	-1.25272	-1.10707	-1.39837	2.28003e-48	25780	RASGRP3
ENSG00000079277	2.70403e-49	-1.88895	-1.66629	-2.11161	2.34038e-48	8569	MKNK1
ENSG00000048740	4.587e-49	-1.61087	-1.40551	-1.81623	3.94935e-48	10659	CELF2
ENSG00000139679	5.07462e-49	-1.25701	-1.11049	-1.40353	4.3594e-48	10161	LPAR6
ENSG00000141526	5.82559e-49	-1.40805	-1.23647	-1.57964	4.99336e-48	102465472	SLC16A3
ENSG00000141298	6.71387e-49	-1.36781	-1.20267	-1.53294	5.74619e-48	85464	SSH2
ENSG00000237683	3.62581e-48	-1.01174	-0.880839	-1.14263	3.06227e-47	101929819	AL627309.1
ENSG00000197329	5.9648e-48	-1.67802	-1.47291	-1.88314	5.02296e-47	57162	PELI1
ENSG00000254206	8.45104e-48	-1.0179	-0.888452	-1.14734	7.10109e-47	728888	NPIPB11
ENSG00000197872	8.91672e-48	-1.33487	-1.16433	-1.50542	7.48692e-47	81553	FAM49A
ENSG00000090621	1.13464e-47	-1.80109	-1.57375	-2.02842	9.49241e-47	100996696	PABPC4
ENSG00000072786	1.1955e-47	-1.31042	-1.15764	-1.46321	9.98703e-47	6793	STK10
ENSG00000008513	1.56051e-47	-1.077	-0.944206	-1.20979	1.29986e-46	6482	ST3GAL1
ENSG00000113070	5.12832e-47	-1.96667	-1.73076	-2.20258	4.21386e-46	1839	HBEGF
ENSG00000138639	5.48846e-47	-1.27811	-1.13228	-1.42395	4.50015e-46	83478	ARHGAP24
ENSG00000155465	5.65503e-47	-1.26915	-1.1221	-1.41619	4.63343e-46	9056	SLC7A7
ENSG00000042493	7.31647e-47	-2.36988	-2.07658	-2.66318	5.97771e-46	822	CAPG
ENSG00000185864	1.51806e-46	-1.38731	-1.19196	-1.58266	1.23242e-45	23117	NPIPB4
ENSG00000104763	1.05429e-45	-2.09062	-1.81677	-2.36446	8.37619e-45	427	ASAH1
ENSG00000027697	7.2076e-45	-1.76236	-1.50972	-2.01501	5.60645e-44	3459	IFNGR1
ENSG00000034152	2.88788e-44	-1.82386	-1.59752	-2.05019	2.20466e-43	100996792	MAP2K3
ENSG00000120899	4.53334e-44	-1.34359	-1.18103	-1.50614	3.43354e-43	2185	PTK2B
ENSG00000167703	7.2439e-44	-1.02527	-0.889196	-1.16134	5.44356e-43	124935	SLC43A2
ENSG00000100612	1.31893e-43	-1.99598	-1.73794	-2.25403	9.83438e-43	51635	DHRS7
ENSG00000129534	2.98177e-43	-1.20018	-1.04796	-1.3524	2.20475e-42	55320	MIS18BP1
ENSG00000164535	4.17329e-43	-1.24273	-1.03483	-1.45063	3.07394e-42	221955	DAGLB
ENSG00000150867	1.76678e-42	-1.09218	-0.953913	-1.23045	1.27767e-41	5305	PIP4K2A
ENSG00000052795	2.94495e-42	-1.19789	-1.04414	-1.35164	2.10981e-41	57600	FNIP2
ENSG00000159216	3.39531e-42	-1.24264	-1.08098	-1.40431	2.42944e-41	101928269	RUNX1
ENSG00000065357	4.87499e-42	-1.35107	-1.18325	-1.51888	3.4688e-41	1606	DGKA
ENSG00000057657	5.94079e-42	-1.01486	-0.879838	-1.14987	4.21675e-41	639	PRDM1
ENSG00000198355	6.15043e-42	-1.18176	-1.02015	-1.34338	4.36018e-41	415116	PIM3
ENSG00000114541	7.63859e-42	-1.26846	-1.10823	-1.4287	5.40188e-41	23150	FRMD4B
ENSG00000171310	9.97514e-42	-1.19151	-1.01934	-1.36367	7.02835e-41	50515	CHST11
ENSG00000113269	1.28235e-41	-1.83607	-1.58809	-2.08405	9.00223e-41	55819	RNF130
ENSG00000096060	1.29488e-41	-1.6692	-1.44575	-1.89265	9.07911e-41	2289	FKBP5
ENSG00000103257	9.75047e-41	-1.15519	-1.0044	-1.30597	6.65435e-40	8140	SLC7A5
ENSG00000156113	9.83518e-41	-1.01751	-0.891743	-1.14328	6.70819e-40	3778	KCNMA1
ENSG00000185201	3.3514e-40	-1.99135	-1.71671	-2.26599	2.25383e-39	10581	IFITM2
ENSG00000173846	3.9774e-40	-1.91857	-1.66343	-2.17371	2.66393e-39	1263	PLK3
ENSG00000107317	1.3321e-39	-1.1814	-0.95929	-1.40351	8.81438e-39	5730	PTGDS
ENSG00000145819	1.33915e-39	-1.42296	-1.23422	-1.6117	8.85594e-39	23092	ARHGAP26
ENSG00000176533	1.72812e-39	-1.10053	-0.957414	-1.24364	1.13955e-38	2788	GNG7
ENSG00000122026	2.64585e-39	-1.02819	-0.839569	-1.2168	1.73677e-38	619499	RPL21
ENSG00000137076	4.58338e-39	-1.43885	-1.23614	-1.64156	2.98984e-38	7094	TLN1
ENSG00000130429	7.24739e-39	-1.98183	-1.70367	-2.25999	4.70366e-38	10095	ARPC1B
ENSG00000069849	1.14584e-38	-2.10238	-1.79714	-2.40762	7.40747e-38	483	ATP1B3
ENSG00000171700	1.66715e-38	-1.25957	-1.09787	-1.42126	1.07234e-37	10287	RGS19
ENSG00000262246	2.25307e-38	-1.31954	-1.14191	-1.49717	1.43877e-37	79585	CORO7
ENSG00000110852	2.31058e-38	-1.03365	-0.901867	-1.16544	1.47467e-37	9976	CLEC2B
ENSG00000134070	3.63746e-38	-1.10306	-0.954995	-1.25113	2.30746e-37	3656	IRAK2
ENSG00000149273	5.20965e-38	-1.0538	-0.79025	-1.31734	3.28311e-37	6188	RPS3
ENSG00000138071	1.54007e-37	-1.31109	-1.1253	-1.49688	9.53339e-37	10097	ACTR2
ENSG00000148175	2.30394e-37	-1.42395	-1.20864	-1.63927	1.41781e-36	2040	STOM
ENSG00000134996	2.31801e-37	-1.37182	-1.19143	-1.55221	1.42571e-36	26578	OSTF1
ENSG00000121966	2.38727e-37	-1.7624	-1.52334	-2.00147	1.46674e-36	7852	CXCR4
ENSG00000100083	3.63424e-37	-1.29868	-1.11229	-1.48507	2.21164e-36	26088	GGA1
ENSG00000168769	4.66545e-37	-1.01218	-0.864471	-1.15989	2.83172e-36	54790	TET2
ENSG00000068793	7.15498e-37	-1.55639	-1.33536	-1.77742	4.31773e-36	23191	CYFIP1
ENSG00000102393	1.37776e-36	-1.63225	-1.40646	-1.85804	8.24511e-36	2717	GLA
ENSG00000118855	1.41097e-36	-1.6548	-1.41007	-1.89954	8.43942e-36	64747	MFSD1
ENSG00000130489	1.92897e-36	-1.27682	-1.07682	-1.47683	1.14663e-35	9997	SCO2
ENSG00000136205	2.42781e-36	-1.10374	-0.952324	-1.25516	1.43722e-35	64759	TNS3
ENSG00000118503	2.88891e-36	-1.38163	-1.17012	-1.59314	1.70668e-35	7128	TNFAIP3
ENSG00000119729	3.7999e-36	-1.06419	-0.896781	-1.2316	2.23569e-35	23433	RHOQ
ENSG00000101109	6.90242e-36	-1.21033	-1.03528	-1.38538	4.0302e-35	6789	STK4
ENSG00000119900	7.259e-36	-1.13859	-0.974395	-1.30279	4.23411e-35	79627	OGFRL1
ENSG00000168214	1.22622e-35	-1.65527	-1.41091	-1.89963	7.08783e-35	3516	RBPJ
ENSG00000158716	2.30282e-35	-1.18348	-1.02574	-1.34121	1.3218e-34	54935	DUSP23
ENSG00000131669	3.56014e-35	-1.96177	-1.67491	-2.24863	2.02633e-34	4814	NINJ1
ENSG00000143384	4.12242e-35	-1.63181	-1.38164	-1.88198	2.33942e-34	4170	MCL1
ENSG00000170638	5.58248e-35	-1.17902	-1.0099	-1.34814	3.15555e-34	80305	TRABD
ENSG00000121064	9.022e-35	-1.41561	-1.2084	-1.62282	5.07487e-34	59342	SCPEP1
ENSG00000198399	1.94e-34	-1.21149	-1.02957	-1.39342	1.07861e-33	50618	ITSN2
ENSG00000003402	3.03732e-34	-1.16677	-0.983861	-1.34968	1.67016e-33	8837	CFLAR
ENSG00000170677	5.05727e-34	-1.11333	-0.949227	-1.27744	2.75982e-33	9306	SOCS6
ENSG00000072274	1.73489e-33	-1.46634	-1.20661	-1.72608	9.3218e-33	7037	TFRC
ENSG00000133639	1.87491e-33	-1.59004	-1.32466	-1.85542	1.00554e-32	694	BTG1
ENSG00000127528	2.31934e-33	-1.08927	-0.936143	-1.2424	1.23928e-32	10365	KLF2
ENSG00000168675	3.40102e-33	-1.09726	-0.935995	-1.25852	1.80969e-32	753	LDLRAD4
ENSG00000100647	4.66592e-33	-1.16802	-0.9944	-1.34165	2.47019e-32	9766	KIAA0247
ENSG00000100284	4.79721e-33	-1.22018	-1.03633	-1.40404	2.53736e-32	10043	TOM1
ENSG00000176170	8.20593e-33	-1.27252	-1.07744	-1.46761	4.30868e-32	8877	SPHK1
ENSG00000067066	9.05568e-33	-1.35742	-1.13068	-1.58417	4.75052e-32	6672	SP100
ENSG00000173334	1.90576e-32	-1.65552	-1.39969	-1.91135	9.89383e-32	10221	TRIB1
ENSG00000196405	2.0809e-32	-1.29693	-1.10472	-1.48915	1.07739e-31	51466	EVL
ENSG00000109320	2.16301e-32	-1.16161	-0.994088	-1.32914	1.1184e-31	4790	NFKB1
ENSG00000163682	2.1782e-32	-1.13356	-0.891507	-1.3756	1.12574e-31	6133	RPL9
ENSG00000107798	5.37079e-32	-1.34215	-1.14194	-1.54236	2.72441e-31	3988	LIPA
ENSG00000131196	1.33294e-31	-1.03272	-0.88131	-1.18413	6.6647e-31	4772	NFATC1
ENSG00000183087	1.61589e-31	-1.04263	-0.886021	-1.19924	8.05844e-31	2621	GAS6
ENSG00000135838	2.16566e-31	-1.1082	-0.934646	-1.28176	1.07583e-30	80896	NPL
ENSG00000123689	2.53079e-31	-1.32903	-1.13953	-1.51853	1.25235e-30	50486	G0S2
ENSG00000065809	3.31914e-31	-1.03958	-0.87726	-1.2019	1.63683e-30	83641	FAM107B
ENSG00000171988	3.51202e-31	-1.30512	-1.07735	-1.53288	1.73047e-30	221037	JMJD1C
ENSG00000142669	4.32528e-31	-1.02976	-0.755841	-1.30367	2.12483e-30	83442	SH3BGRL3
ENSG00000128245	5.71686e-31	-1.79593	-1.50798	-2.08388	2.79534e-30	7533	YWHAH
ENSG00000196843	9.22245e-31	-1.3303	-1.0933	-1.56731	4.47149e-30	10865	ARID5A
ENSG00000110031	1.41153e-30	-1.03134	-0.882171	-1.18052	6.7838e-30	9404	LPXN
ENSG00000100376	1.65611e-30	-1.0584	-0.905067	-1.21173	7.9427e-30	55007	FAM118A
ENSG00000125454	1.79298e-30	-1.12927	-0.963899	-1.29464	8.59197e-30	60386	SLC25A19
ENSG00000154589	1.83837e-30	-1.09135	-0.934794	-1.2479	8.80582e-30	23643	LY96
ENSG00000106617	4.61158e-30	-1.00254	-0.831483	-1.17359	2.18443e-29	51422	PRKAG2
ENSG00000135047	7.90677e-30	-1.75666	-1.47016	-2.04316	3.72388e-29	1514	CTSL
ENSG00000178950	1.28873e-29	-1.12195	-0.944402	-1.29951	6.01303e-29	2580	GAK
ENSG00000015568	1.89963e-29	-1.49626	-1.25302	-1.7395	8.78157e-29	653489	RGPD5
ENSG00000175727	1.90754e-29	-1.0544	-0.885968	-1.22283	8.81462e-29	22877	MLXIP
ENSG00000173821	2.06165e-29	-1.11252	-0.932714	-1.29232	9.51912e-29	57674	RNF213
ENSG00000163466	4.08121e-29	-1.63315	-1.34119	-1.92511	1.86496e-28	10109	ARPC2
ENSG00000141551	4.424e-29	-1.38179	-1.14508	-1.6185	2.01999e-28	1453	CSNK1D
ENSG00000076641	5.23125e-29	-1.06788	-0.897119	-1.23865	2.3848e-28	55824	PAG1
ENSG00000130309	9.51909e-29	-1.22638	-1.02988	-1.42287	4.29702e-28	79709	COLGALT1
ENSG00000035862	1.60565e-28	-1.19165	-0.989903	-1.3934	7.19453e-28	7077	TIMP2
ENSG00000159842	2.39655e-28	-1.16343	-0.967676	-1.35919	1.06719e-27	29	ABR
ENSG00000143079	2.74065e-28	-1.27065	-1.06566	-1.47565	1.21901e-27	55917	CTTNBP2NL
ENSG00000159322	2.76529e-28	-1.28628	-1.07133	-1.50124	1.22902e-27	83440	ADPGK
ENSG00000079805	3.71766e-28	-1.04681	-0.8583	-1.23532	1.64216e-27	1785	DNM2
ENSG00000103365	5.36006e-28	-1.04809	-0.87403	-1.22215	2.3523e-27	23062	GGA2
ENSG00000197971	7.16068e-28	-1.00164	-0.776672	-1.22661	3.1294e-27	4155	MBP
ENSG00000112759	1.91427e-27	-1.02891	-0.863695	-1.19412	8.23772e-27	2030	SLC29A1
ENSG00000111275	2.28135e-27	-1.36244	-1.12216	-1.60271	9.78085e-27	217	ALDH2
ENSG00000070540	6.54761e-27	-1.08989	-0.918132	-1.26165	2.76802e-26	55062	WIPI1
ENSG00000072135	1.33016e-26	-1.16761	-0.969435	-1.36579	5.53993e-26	26469	PTPN18
ENSG00000143924	1.99347e-26	-1.12307	-0.92769	-1.31846	8.23701e-26	27436	EML4
ENSG00000116337	3.87402e-26	-1.40049	-1.1659	-1.63509	1.58034e-25	271	AMPD2
ENSG00000124762	8.83e-26	-1.39678	-1.10956	-1.68401	3.55919e-25	1026	CDKN1A
ENSG00000170017	9.52163e-26	-1.07385	-0.878946	-1.26876	3.8326e-25	214	ALCAM
ENSG00000083223	1.95792e-25	-1.02293	-0.851286	-1.19456	7.81539e-25	79670	ZCCHC6
ENSG00000108179	2.39809e-25	-1.32457	-1.08974	-1.55941	9.53279e-25	10105	PPIF
ENSG00000141458	3.38591e-25	-1.18978	-0.979835	-1.39972	1.33398e-24	4864	NPC1
ENSG00000198805	4.80745e-25	-1.45569	-1.2058	-1.70558	1.88181e-24	4860	PNP
ENSG00000139112	5.82171e-25	-1.12099	-0.916552	-1.32543	2.26958e-24	23710	GABARAPL1
ENSG00000166033	6.74972e-25	-1.66768	-1.34759	-1.98777	2.62107e-24	5654	HTRA1
ENSG00000105875	1.70137e-24	-1.12233	-0.92749	-1.31716	6.49644e-24	29062	WDR91
ENSG00000169554	5.21746e-24	-1.21737	-0.993285	-1.44145	1.95974e-23	9839	ZEB2
ENSG00000077549	5.38299e-24	-1.46183	-1.18686	-1.7368	2.0206e-23	832	CAPZB
ENSG00000126861	6.0007e-24	-1.00234	-0.829683	-1.175	2.24807e-23	101927057	OMG
ENSG00000198189	5.96233e-23	-1.05963	-0.851687	-1.26757	2.13178e-22	51170	HSD17B11
ENSG00000144579	6.65485e-23	-1.01797	-0.838185	-1.19775	2.37496e-22	58190	CTDSP1
ENSG00000184258	9.32929e-23	-1.15189	-0.950611	-1.35317	3.29673e-22	1038	CDR1
ENSG00000152601	9.74244e-22	-1.03791	-0.838742	-1.23708	3.29515e-21	4154	MBNL1
ENSG00000091317	7.25186e-21	-1.0029	-0.773957	-1.23184	2.37604e-20	54918	CMTM6
ENSG00000116741	1.64833e-20	-1.57881	-1.26029	-1.89733	5.30561e-20	5997	RGS2
ENSG00000185215	1.76278e-20	-1.00854	-0.818326	-1.19875	5.66134e-20	7127	TNFAIP2
ENSG00000128272	2.26961e-20	-1.30613	-1.0421	-1.57017	7.25872e-20	468	ATF4
ENSG00000196562	2.47479e-20	-1.01255	-0.80801	-1.21708	7.90176e-20	55959	SULF2
ENSG00000198837	7.67328e-20	-1.03348	-0.83312	-1.23384	2.40142e-19	9909	DENND4B
ENSG00000162645	1.06595e-19	-1.0525	-0.840148	-1.26486	3.31525e-19	2634	GBP2
ENSG00000189067	2.62815e-19	-1.24113	-0.952911	-1.52936	8.01596e-19	9516	LITAF
ENSG00000148834	6.52158e-19	-1.35288	-1.06171	-1.64404	1.95291e-18	9446	GSTO1
ENSG00000135655	1.19169e-18	-1.11635	-0.891225	-1.34148	3.5246e-18	102465133	USP15
ENSG00000169385	1.69968e-18	-1.02566	-0.823446	-1.22787	4.98989e-18	6036	RNASE2
ENSG00000140497	2.22403e-17	-1.01632	-0.776824	-1.25582	6.20509e-17	10066	SCAMP2
ENSG00000124357	6.05129e-17	-1.11167	-0.871096	-1.35224	1.64918e-16	55577	NAGK
ENSG00000141002	3.68802e-16	-1.21381	-0.933079	-1.49455	9.69116e-16	22980	TCF25
ENSG00000161960	1.89368e-15	-1.14598	-0.855743	-1.43622	4.8221e-15	652966	EIF4A1
ENSG00000087074	3.83886e-15	-1.14773	-0.863198	-1.43226	9.62431e-15	23645	PPP1R15A
ENSG00000162496	8.20116e-15	-1.00438	-0.770139	-1.23861	2.02481e-14	9249	DHRS3
ENSG00000106565	2.43518e-14	-1.17946	-0.900781	-1.45814	5.87258e-14	28959	TMEM176B
ENSG00000143549	4.24903e-14	-1.11387	-0.821822	-1.40592	1.01259e-13	7170	TPM3
ENSG00000139318	3.1168e-10	-1.13264	-0.799251	-1.46602	6.16404e-10	1848	DUSP6

## Sheet: Upregulated LncRNAs
Ensembl_ID	Pr(>Chisq)	coef	ci.hi	ci.lo	fdr	LncRNA_symbol
ENSG00000233639	1.49854e-273	4.72581	4.98747	4.46415	2.81276e-270	LINC01158
ENSG00000239922	1.05756e-203	2.37424	2.57265	2.17583	9.92522e-201	RP11-71N10.1
ENSG00000214783	9.47009e-185	1.47329	1.58351	1.36307	5.92512e-182	POLR2J4
ENSG00000241313	1.20001e-167	1.76391	1.92281	1.605	5.63106e-165	WWTR1-AS1
ENSG00000245526	1.2107e-165	2.44158	2.65472	2.22844	3.78747e-163	LINC00461
ENSG00000242808	1.64986e-157	2.77892	3.02505	2.53278	4.42399e-155	SOX2-OT
ENSG00000229124	1.51824e-154	2.78528	2.98173	2.58884	3.56218e-152	VIM-AS1
ENSG00000257698	1.58293e-143	3.2636	3.54936	2.97783	2.97116e-141	RP11-620J15.3
ENSG00000255248	6.95069e-139	2.08809	2.28413	1.89206	1.18604e-136	RP11-166D19.1
ENSG00000254528	5.20936e-138	2.42124	2.65061	2.19188	8.14831e-136	RP11-728F11.4
ENSG00000263146	1.88298e-126	2.35544	2.59124	2.11964	2.71873e-124	RP11-849I19.1
ENSG00000247828	8.02072e-125	2.44627	2.67746	2.21508	1.07535e-122	TMEM161B-AS1
ENSG00000215386	6.75472e-122	2.68027	2.93395	2.4266	7.92413e-120	LINC00478
ENSG00000229807	7.01016e-116	2.83688	3.07345	2.60031	7.74004e-114	XIST
ENSG00000234961	8.11665e-113	1.84101	2.00088	1.68113	8.46386e-111	RP11-124N14.3
ENSG00000234456	7.09186e-109	2.03921	2.25448	1.82393	7.00602e-107	MAGI2-AS3
ENSG00000237187	2.75824e-99	1.83024	2.04104	1.61944	2.35328e-97	NR2F1-AS1
ENSG00000230212	7.46903e-98	1.23653	1.3779	1.09515	6.09538e-96	AP000688.14
ENSG00000259827	4.51825e-97	1.54537	1.70475	1.38599	3.53365e-95	RP11-343H19.2
ENSG00000232527	2.25288e-93	1.7691	1.97466	1.56354	1.69146e-91	RP11-14N7.2
ENSG00000270641	7.84579e-92	1.1323	1.23959	1.02502	5.66406e-90	TSIX
ENSG00000233429	2.88884e-90	1.56411	1.7504	1.37782	1.93655e-88	HOTAIRM1
ENSG00000255198	3.93275e-90	2.32315	2.565	2.0813	2.54544e-88	SNHG9
ENSG00000225792	1.53345e-85	1.47761	1.67314	1.28207	9.59431e-84	AC004540.4
ENSG00000253851	4.17008e-85	1.46262	1.64249	1.28275	2.52492e-83	RP11-318M2.3
ENSG00000259976	6.60568e-80	1.28111	1.46023	1.102	3.64672e-78	RP11-553L6.5
ENSG00000272430	1.68159e-75	1.15037	1.28532	1.01541	8.53068e-74	RP11-38L15.8
ENSG00000237310	2.71239e-75	1.62077	1.83226	1.40928	1.33978e-73	GS1-124K5.4
ENSG00000228623	3.64457e-73	1.19875	1.36627	1.03123	1.75407e-71	ZNF883
ENSG00000260946	4.26134e-70	1.47277	1.66303	1.28251	1.95086e-68	RP11-407G23.3
ENSG00000253716	4.34913e-67	1.362	1.55917	1.16484	1.8553e-65	RP13-582O9.5
ENSG00000214870	4.83217e-66	1.22083	1.40378	1.03788	2.01555e-64	AC004540.5
ENSG00000234899	1.39717e-65	1.1834	1.35257	1.01423	5.70106e-64	SOX9-AS1
ENSG00000273237	2.74451e-65	1.40483	1.60067	1.209	1.09605e-63	CTB-119C2.1
ENSG00000229043	1.0412e-62	1.05945	1.22094	0.89796	3.98842e-61	AC091729.9
ENSG00000166770	1.50746e-62	1.86353	2.11812	1.60895	5.65899e-61	ZNF667-AS1
ENSG00000272831	3.68401e-62	1.49105	1.69229	1.28981	1.35586e-60	RP11-792A8.4
ENSG00000204934	1.17943e-61	1.02571	1.16919	0.882233	4.2573e-60	ATP6V0E2-AS1
ENSG00000250186	5.61222e-61	1.42247	1.60103	1.24391	1.95077e-59	RP11-1079K10.4
ENSG00000272256	5.79101e-60	1.05615	1.20089	0.911398	1.90697e-58	RP11-489E7.4
ENSG00000247081	6.9017e-60	1.1068	1.28269	0.930916	2.23353e-58	RP11-318M2.2
ENSG00000235437	4.19747e-58	1.43849	1.64871	1.22827	1.33537e-56	RP11-357C3.3
ENSG00000232677	6.11151e-57	1.28572	1.45922	1.11221	1.91188e-55	LINC00665
ENSG00000232533	6.93293e-57	1.56313	1.78901	1.33725	2.1333e-55	AC093673.5
ENSG00000267062	7.75009e-57	1.28389	1.46096	1.10682	2.34628e-55	CTD-2659N19.10
ENSG00000224078	4.3014e-55	1.41658	1.63189	1.20127	1.28154e-53	SNHG14
ENSG00000258017	8.32887e-54	1.5726	1.75087	1.39433	2.4427e-52	RP11-386G11.10
ENSG00000265168	1.27853e-52	1.30264	1.57246	1.03281	3.63607e-51	RP11-192H23.5
ENSG00000270170	2.80287e-52	1.88335	2.1463	1.62041	7.85222e-51	NCBP2-AS2
ENSG00000235106	2.10855e-51	1.22338	1.40153	1.04523	5.73587e-50	LINC00094
ENSG00000272540	7.65452e-51	1.51147	1.71358	1.30936	2.0236e-49	XXbac-BPG252P9.9
ENSG00000237949	1.04705e-49	1.19181	1.4258	0.957817	2.65584e-48	LINC00844
ENSG00000269968	1.16835e-49	1.2294	1.38299	1.07581	2.924e-48	RP5-940J5.9
ENSG00000225470	6.43519e-49	1.66676	1.89198	1.44155	1.58932e-47	JPX
ENSG00000214293	1.25823e-48	1.05724	1.23589	0.878586	3.02782e-47	RSBN1L-AS1
ENSG00000223380	4.28506e-39	1.04984	1.24173	0.857957	7.88535e-38	SEC22B
ENSG00000263753	2.86693e-37	1.12956	1.32751	0.93161	4.89203e-36	LINC00667
ENSG00000272742	1.33436e-36	1.13278	1.34015	0.925412	2.21646e-35	CTB-43P18.1
ENSG00000265257	1.26409e-35	1.39419	1.62816	1.16022	1.98916e-34	RP11-21J18.1
ENSG00000142396	6.15554e-35	1.51112	1.7596	1.26264	9.3177e-34	ERVK3-1
ENSG00000182165	2.99658e-34	1.1172	1.33749	0.896911	4.4288e-33	TP53TG1
ENSG00000232388	1.75894e-33	1.60854	1.89719	1.3199	2.57932e-32	LINC00493
ENSG00000172965	2.63987e-31	1.24732	1.47523	1.01941	3.61681e-30	MIR4435-1HG
ENSG00000227036	3.11962e-31	1.10705	1.34099	0.873116	4.2126e-30	LINC00511
ENSG00000206573	5.55568e-31	1.25391	1.51351	0.994316	7.34367e-30	SETD5-AS1
ENSG00000222041	2.79491e-26	1.04288	1.28549	0.800274	2.70415e-25	LINC00152
ENSG00000204272	4.03295e-25	1.3821	1.65961	1.10459	3.60469e-24	RP11-622K12.1
ENSG00000226950	1.37203e-21	1.10088	1.34782	0.853948	9.60933e-21	DANCR
ENSG00000267598	1.87075e-20	1.25802	1.51799	0.998047	1.20319e-19	CTC-250I14.6
ENSG00000272888	2.0766e-16	1.10095	1.35971	0.842197	1.03116e-15	AC013394.2
ENSG00000245910	5.21485e-16	1.01313	1.28334	0.742908	2.51626e-15	SNHG6
ENSG00000234741	4.97881e-10	1.03125	1.34425	0.718251	1.43994e-09	GAS5

## Sheet: Downregulated LncRNAs
Ensembl_ID	Pr(>Chisq)	coef	ci.hi	ci.lo	fdr	LncRNA_symbol
ENSG00000259884	1.80678e-166	-3.1374	-2.96224	-3.31256	6.78267e-164	RP11-1100L3.8
ENSG00000264772	3.03371e-154	-2.27478	-2.1127	-2.43685	6.32698e-152	SNORA67
ENSG00000267520	9.78788e-124	-1.36068	-1.25249	-1.46888	1.22479e-121	RP11-373L24.1
ENSG00000272273	2.1643e-106	-2.2333	-2.07464	-2.39195	2.0312e-104	XXbac-BPG252P9.10
ENSG00000203709	1.74906e-72	-1.06737	-0.960882	-1.17386	8.20749e-71	C1orf132
ENSG00000256007	1.0505e-43	-1.01316	-0.886302	-1.14003	2.1668e-42	ARAP1-AS1
ENSG00000267519	4.43734e-39	-1.49345	-1.2906	-1.6963	8.08631e-38	MIR24-2
ENSG00000203875	3.50487e-36	-1.73035	-1.47253	-1.98817	5.67124e-35	SNHG5
ENSG00000258301	9.49734e-36	-1.14845	-0.988597	-1.30829	1.51072e-34	RP11-488C13.5
