# Supplementary material for: Dissecting the Invasion-Associated Long Non-coding RNAs Using Single-Cell RNA-Seq Data of Glioblastoma
Source: Front Genet. 2021 Jan 11;11:633455. doi: 10.3389/fgene.2020.633455 (PMC7831882; doi:10.3389/fgene.2020.633455)
Supplement: Supplementary file 3 [file Table_3.XLSX]

## Sheet: Positively correlated lncRNAs 
LncRNA_ensembl	Cor	Pvalue	LncRNA_symbol
ENSG00000229124	0.560641	1.10165e-83	VIM-AS1
ENSG00000234961	0.5273	1.64965e-72	RP11-124N14.3
ENSG00000256514	0.507361	2.12602e-66	AP003419.11
ENSG00000253851	0.48306	1.76779e-59	RP11-318M2.3
ENSG00000269968	0.479258	1.90834e-58	RP5-940J5.9
ENSG00000241313	0.472521	1.2011e-56	WWTR1-AS1
ENSG00000267801	0.430181	3.22782e-46	RP11-552F3.9
ENSG00000267607	0.429983	3.58283e-46	CTD-2369P2.8
ENSG00000267598	0.423172	1.25144e-44	CTC-250I14.6
ENSG00000259827	0.415816	5.30596e-43	RP11-343H19.2
ENSG00000264940	0.401194	6.94488e-40	SNORD3C
ENSG00000257453	0.400106	1.16815e-39	RP11-290L1.3
ENSG00000271853	0.394495	1.65446e-38	RP1-178F15.5
ENSG00000238258	0.386832	5.69019e-37	RP11-342D11.2
ENSG00000263934	0.377428	3.85555e-35	SNORD3A
ENSG00000256028	0.366338	4.66854e-33	RP11-197N18.2
ENSG00000204261	0.363982	1.26244e-32	TAPSAR1
ENSG00000258232	0.359713	7.50269e-32	RP11-161H23.5
ENSG00000117242	0.34985	4.15573e-30	PINK1-AS
ENSG00000260669	0.348807	6.30164e-30	AL136419.6
ENSG00000254452	0.348082	8.40976e-30	RP11-867G23.4
ENSG00000259357	0.347932	8.92411e-30	RP11-316M1.12
ENSG00000261067	0.343518	5.07878e-29	RP11-264B17.3
ENSG00000256364	0.335426	1.14535e-27	RP11-173P15.3
ENSG00000238045	0.331811	4.47356e-27	AC009133.14
ENSG00000262831	0.331023	6.00472e-27	RP11-498C9.2
ENSG00000189223	0.323436	9.79851e-26	PAX8-AS1
ENSG00000265500	0.321408	2.03936e-25	SENP3-EIF4A1
ENSG00000272540	0.320709	2.62163e-25	XXbac-BPG252P9.9
ENSG00000236276	0.320628	2.69928e-25	NDP-AS1
ENSG00000262074	0.319164	4.5591e-25	SNORD3B-2
ENSG00000258377	0.315528	1.65527e-24	RP11-649E7.5
ENSG00000236943	0.309242	1.47418e-23	RP11-640M9.1
ENSG00000257550	0.308052	2.21774e-23	RP11-793H13.3
ENSG00000272752	0.306615	3.6205e-23	STAG3L5P-PVRIG2P-PILRB
ENSG00000269243	0.304496	7.42333e-23	CTD-2231E14.8
ENSG00000262222	0.300192	3.13452e-22	RP11-876N24.4
ENSG00000232677	0.29965	3.75249e-22	LINC00665
ENSG00000271204	0.29591	1.28313e-21	RP11-138A9.1
ENSG00000247134	0.295143	1.64717e-21	RP11-11N9.4
ENSG00000267348	0.293185	3.10703e-21	CTB-179K24.3
ENSG00000234177	0.29274	3.58679e-21	LINC01114
ENSG00000232533	0.291143	5.99006e-21	AC093673.5
ENSG00000262202	0.290784	6.71844e-21	SNORD3D
ENSG00000258430	0.288864	1.23854e-20	RP11-982M15.2
ENSG00000254721	0.288703	1.30338e-20	RP11-805J14.5
ENSG00000272949	0.280423	1.72381e-19	RP11-514P8.8
ENSG00000260032	0.280052	1.9312e-19	LINC00657
ENSG00000204685	0.27922	2.48994e-19	STARD7-AS1
ENSG00000260336	0.278939	2.71327e-19	RP11-395B7.7
ENSG00000259716	0.278708	2.9105e-19	RP5-977B1.11
ENSG00000176734	0.277546	4.14341e-19	TRIL
ENSG00000261452	0.277407	4.32039e-19	RP11-509E16.1
ENSG00000235398	0.274741	9.64424e-19	LINC00623
ENSG00000126005	0.274713	9.72697e-19	MMP24-AS1
ENSG00000237054	0.274352	1.08351e-18	PRMT5-AS1
ENSG00000267724	0.274155	1.14947e-18	RP11-49K24.8
ENSG00000264772	0.273385	1.44623e-18	SNORA67
ENSG00000267484	0.273383	1.44686e-18	CTC-518P12.6
ENSG00000224407	0.271862	2.27293e-18	RP5-956O18.3
ENSG00000271380	0.269078	5.15725e-18	RP11-307C12.12
ENSG00000264578	0.268294	6.48432e-18	RP11-360L9.8
ENSG00000245532	0.267476	8.22678e-18	NEAT1
ENSG00000234661	0.266681	1.03595e-17	CHL1-AS1
ENSG00000255224	0.265034	1.66652e-17	CTD-3065J16.9
ENSG00000262136	0.263471	2.60831e-17	CTD-2033A16.3
ENSG00000259330	0.262529	3.41242e-17	LINC00984
ENSG00000266933	0.261618	4.41945e-17	AC005775.2
ENSG00000261641	0.261243	4.91437e-17	LA16c-390E6.5
ENSG00000263756	0.258717	1.00054e-16	XXbac-BPG181M17.6
ENSG00000267458	0.257723	1.32075e-16	CTC-425F1.4
ENSG00000245060	0.2571	1.57087e-16	LINC00847
ENSG00000272269	0.255894	2.19457e-16	RP11-500C11.3
ENSG00000251661	0.254977	2.82681e-16	RP11-326C3.11
ENSG00000265185	0.2542	3.50013e-16	SNORD3B-1
ENSG00000235437	0.253745	3.9653e-16	RP11-357C3.3
ENSG00000005206	0.253146	4.67139e-16	SPPL2B
ENSG00000233901	0.252981	4.88643e-16	RP11-65J3.1
ENSG00000260276	0.2519	6.55897e-16	RP11-77H9.2
ENSG00000272106	0.251444	7.42426e-16	RP11-345P4.9
ENSG00000223804	0.250695	9.09248e-16	RP6-206I17.1
ENSG00000266036	0.249828	1.14891e-15	MIR3615
ENSG00000269604	0.248054	1.84912e-15	AC005523.2
ENSG00000268983	0.24685	2.54825e-15	AC005253.4
ENSG00000227198	0.246157	3.06252e-15	C6orf47-AS1
ENSG00000263873	0.245289	3.85241e-15	RP11-334E6.12
ENSG00000247081	0.242852	7.30343e-15	RP11-318M2.2
ENSG00000235106	0.241523	1.03214e-14	LINC00094
ENSG00000167912	0.241393	1.06768e-14	RP11-25K19.1
ENSG00000272768	0.241315	1.08957e-14	RP4-673M15.1
ENSG00000272884	0.240754	1.25985e-14	RP11-104H15.10
ENSG00000229036	0.24054	1.33142e-14	RP1-20N2.6
ENSG00000257342	0.240012	1.52585e-14	RP11-571M6.7
ENSG00000241732	0.239834	1.59747e-14	RP11-38P22.2
ENSG00000233368	0.239452	1.76222e-14	RP11-277L2.3
ENSG00000256813	0.237928	2.60404e-14	RP11-804A23.4
ENSG00000223380	0.23743	2.95637e-14	SEC22B
ENSG00000237187	0.235923	4.33324e-14	NR2F1-AS1
ENSG00000260269	0.235258	5.12615e-14	CTD-2323K18.1
ENSG00000157306	0.233816	7.36592e-14	RP11-66N24.4
ENSG00000269293	0.233571	7.83158e-14	ZSCAN16-AS1
ENSG00000273184	0.231426	1.3357e-13	RP11-212P7.3
ENSG00000268516	0.230771	1.57061e-13	CTD-3138B18.5
ENSG00000213599	0.227273	3.69972e-13	SLX1A-SULT1A3
ENSG00000251022	0.227238	3.73185e-13	THAP9-AS1
ENSG00000104691	0.226703	4.24872e-13	UBXN8
ENSG00000215863	0.225836	5.23922e-13	LINC01138
ENSG00000267427	0.223258	9.72216e-13	CTC-503J8.6
ENSG00000255959	0.222316	1.21633e-12	RP11-804A23.2
ENSG00000254559	0.219912	2.1446e-12	RP11-304M2.5
ENSG00000204055	0.219672	2.26878e-12	RP11-247A12.2
ENSG00000263585	0.219537	2.34188e-12	RP11-498C9.13
ENSG00000254501	0.219138	2.57069e-12	AP003068.9
ENSG00000230212	0.21913	2.57581e-12	AP000688.14
ENSG00000255114	0.217746	3.55488e-12	RP11-110I1.6
ENSG00000264575	0.217552	3.71888e-12	LINC00526
ENSG00000260729	0.216939	4.28617e-12	RP11-106M3.2
ENSG00000270022	0.21658	4.65583e-12	RNU12
ENSG00000239569	0.216381	4.87503e-12	KMT2E-AS1
ENSG00000261971	0.215893	5.45481e-12	RP11-473M20.7
ENSG00000227372	0.214468	7.5618e-12	TP73-AS1
ENSG00000255182	0.214204	8.03136e-12	CTD-2517M22.14
ENSG00000254615	0.21257	1.16423e-11	RP11-395G23.3
ENSG00000118412	0.212499	1.18295e-11	CASP8AP2
ENSG00000262413	0.21195	1.33908e-11	RP11-498C9.3
ENSG00000253982	0.211658	1.43022e-11	CTD-2336O2.1
ENSG00000264247	0.211391	1.51869e-11	LINC00909
ENSG00000263753	0.210848	1.7157e-11	LINC00667
ENSG00000234028	0.208175	3.11261e-11	AC062029.1
ENSG00000263198	0.208147	3.13205e-11	RP11-517A5.4
ENSG00000172965	0.207931	3.28581e-11	MIR4435-1HG
ENSG00000228434	0.207371	3.71792e-11	AC004951.6
ENSG00000262944	0.206493	4.51004e-11	RP11-473I1.9
ENSG00000262880	0.205944	5.08692e-11	RP11-104H15.7
ENSG00000243155	0.205904	5.1311e-11	RP11-46A10.5
ENSG00000186019	0.204978	6.28059e-11	AC084219.4
ENSG00000273320	0.204319	7.24863e-11	RP11-22N19.2
ENSG00000256928	0.203455	8.74026e-11	RP11-809N8.2
ENSG00000260054	0.203431	8.78422e-11	RP11-611L7.1
ENSG00000255390	0.203406	8.83177e-11	RP11-732A19.5
ENSG00000267124	0.203271	9.09443e-11	CTD-3113P16.5
ENSG00000260349	0.201847	1.23541e-10	RP11-473I1.5
ENSG00000270580	0.201839	1.23736e-10	RP11-1186N24.5
ENSG00000237094	0.201354	1.37281e-10	RP4-669L17.10
ENSG00000254665	0.200957	1.49422e-10	RP11-152H18.3
ENSG00000272841	0.200928	1.50349e-10	RP3-428L16.2
ENSG00000273344	0.200482	1.65349e-10	PAXIP1-AS1
ENSG00000230724	0.199355	2.10003e-10	LINC01001
ENSG00000261487	0.198868	2.32757e-10	AC135048.13
ENSG00000012171	0.198782	2.37035e-10	SEMA3B
ENSG00000270726	0.198355	2.59336e-10	AJ271736.10
ENSG00000255242	0.197266	3.25903e-10	C14orf169
ENSG00000233016	0.196518	3.8108e-10	SNHG7
ENSG00000260280	0.195945	4.29264e-10	SLX1B-SULT1A4
ENSG00000214293	0.19579	4.43388e-10	RSBN1L-AS1
ENSG00000272821	0.19519	5.02034e-10	CTA-384D8.36
ENSG00000244151	0.194706	5.54897e-10	RP11-148K1.12
ENSG00000269926	0.192824	8.16865e-10	RP11-442H21.2
ENSG00000225733	0.192366	8.96893e-10	FGD5-AS1
ENSG00000234741	0.191716	1.02384e-09	GAS5
ENSG00000265618	0.191545	1.05995e-09	CTB-96E2.7
ENSG00000222041	0.191289	1.11656e-09	LINC00152
ENSG00000215190	0.191108	1.15815e-09	LINC00680
ENSG00000248101	0.188957	1.78602e-09	AC002116.8
ENSG00000196756	0.18848	1.96454e-09	SNHG17
ENSG00000241111	0.187972	2.17423e-09	RP11-129B22.1
ENSG00000272831	0.187847	2.22892e-09	RP11-792A8.4
ENSG00000245385	0.187369	2.45094e-09	RP11-334E6.10
ENSG00000264019	0.187284	2.49263e-09	RP11-6N17.6
ENSG00000233137	0.186621	2.84256e-09	RP11-220I1.1
ENSG00000268854	0.186616	2.84506e-09	CTD-2545M3.2
ENSG00000249673	0.185394	3.62002e-09	NOP14-AS1
ENSG00000271984	0.184218	4.55662e-09	RP3-337O18.9
ENSG00000268189	0.182941	5.83993e-09	AC005785.2
ENSG00000253200	0.182594	6.24627e-09	RP11-582J16.5
ENSG00000261684	0.182572	6.27206e-09	RP11-265N6.1
ENSG00000237149	0.182105	6.86499e-09	ZNF503-AS2
ENSG00000273319	0.181813	7.26228e-09	RP11-138A9.2
ENSG00000238035	0.181129	8.28067e-09	AC138035.2
ENSG00000258738	0.181083	8.35468e-09	RP11-73E17.2
ENSG00000228463	0.180499	9.34309e-09	AP006222.2
ENSG00000250303	0.180425	9.4751e-09	RP11-356J5.12
ENSG00000255495	0.179969	1.03366e-08	FAM85A
ENSG00000232940	0.179929	1.04158e-08	HCG25
ENSG00000249868	0.179913	1.04483e-08	RP11-63E5.6
ENSG00000225880	0.179563	1.1168e-08	LINC00115
ENSG00000204934	0.179307	1.17233e-08	ATP6V0E2-AS1
ENSG00000272980	0.178398	1.39249e-08	RP11-517H2.6
ENSG00000261582	0.178164	1.45544e-08	RP4-614O4.11
ENSG00000260772	0.177358	1.69361e-08	RP11-311C24.1
ENSG00000262049	0.177183	1.75004e-08	RP13-1032I1.7
ENSG00000250902	0.177101	1.77733e-08	SMAD1-AS1
ENSG00000142396	0.176604	1.95052e-08	ERVK3-1
ENSG00000251141	0.176193	2.10608e-08	RP11-53O19.1
ENSG00000188338	0.176052	2.16224e-08	SLC38A3
ENSG00000267454	0.175443	2.42146e-08	ZNF582-AS1
ENSG00000260918	0.174773	2.74161e-08	RP11-731J8.2
ENSG00000228439	0.174573	2.84504e-08	TSTD3
ENSG00000258924	0.173699	3.34202e-08	CTB-96E2.3
ENSG00000213904	0.173633	3.38258e-08	LIPE-AS1
ENSG00000269176	0.172012	4.5499e-08	RP11-727F15.12
ENSG00000258504	0.172011	4.55077e-08	RP11-638I2.6
ENSG00000267660	0.171574	4.92752e-08	CTC-479C5.17
ENSG00000268230	0.170961	5.50586e-08	CTD-2619J13.8
ENSG00000256690	0.170624	5.85186e-08	RP11-727F15.9
ENSG00000272941	0.170276	6.2314e-08	RP11-134L10.1
ENSG00000272267	0.169596	7.04205e-08	RP11-375N15.2
ENSG00000260899	0.169465	7.20878e-08	RP11-2C24.4
ENSG00000273420	0.16928	7.45174e-08	CTD-2540B15.13
ENSG00000236723	0.168923	7.94417e-08	RP5-1024G6.2
ENSG00000260136	0.168655	8.33285e-08	CTD-2270L9.4
ENSG00000253356	0.168476	8.60385e-08	RP11-90P5.2
ENSG00000234456	0.168371	8.76577e-08	MAGI2-AS3
ENSG00000235027	0.167789	9.72247e-08	AC068580.6
ENSG00000265091	0.16768	9.91113e-08	RP11-835E18.5
ENSG00000225339	0.167609	1.00377e-07	RP11-513I15.6
ENSG00000255857	0.167426	1.03693e-07	PXN-AS1
ENSG00000226686	0.166959	1.12611e-07	AC012309.5
ENSG00000225973	0.166883	1.14133e-07	RP11-139H15.1
ENSG00000267605	0.16647	1.22756e-07	CTD-3220F14.1
ENSG00000268895	0.166233	1.27981e-07	A1BG-AS1
ENSG00000225470	0.166202	1.28703e-07	JPX
ENSG00000255717	0.166101	1.30986e-07	SNHG1
ENSG00000253716	0.165659	1.41579e-07	RP13-582O9.5
ENSG00000226380	0.164852	1.63023e-07	MIR29A
ENSG00000255351	0.164585	1.70787e-07	RP11-567I13.1
ENSG00000237017	0.164541	1.72104e-07	AC012314.8
ENSG00000215256	0.164258	1.8079e-07	DHRS4-AS1
ENSG00000269427	0.164169	1.83595e-07	CTC-429P9.1
ENSG00000241990	0.163525	2.05303e-07	RP6-109B7.3
ENSG00000236016	0.163431	2.08661e-07	RP1-3J17.3
ENSG00000034063	0.163384	2.10362e-07	UHRF1
ENSG00000260404	0.163269	2.14599e-07	RP11-384K6.6
ENSG00000175147	0.162067	2.6392e-07	TMEM51-AS1
ENSG00000221857	0.162064	2.6408e-07	CTD-2527I21.4
ENSG00000258938	0.161758	2.78312e-07	RP11-317N8.5
ENSG00000231721	0.161726	2.79838e-07	LINC-PINT
ENSG00000271122	0.161342	2.98829e-07	RP11-379H18.1
ENSG00000257663	0.160845	3.25258e-07	RP11-1100L3.7
ENSG00000174365	0.160183	3.63968e-07	SNHG11
ENSG00000258711	0.15928	4.24029e-07	RP11-218E20.3
ENSG00000231770	0.15925	4.2615e-07	TMEM44-AS1
ENSG00000251279	0.157986	5.26965e-07	CTC-436P18.1
ENSG00000258441	0.157902	5.34368e-07	LINC00641
ENSG00000246451	0.156956	6.25652e-07	RP11-894P9.1
ENSG00000257524	0.156937	6.27623e-07	RP11-203J24.9
ENSG00000272501	0.156437	6.81927e-07	XXbac-BPG299F13.17
ENSG00000248323	0.155735	7.65815e-07	LUCAT1
ENSG00000196810	0.155438	8.04261e-07	CTBP1-AS2
ENSG00000237126	0.155217	8.34046e-07	AC073254.1
ENSG00000233593	0.154921	8.7555e-07	RP4-665J23.1
ENSG00000272686	0.154641	9.16714e-07	RP11-390E23.6
ENSG00000260465	0.154571	9.27241e-07	RP11-63M22.2
ENSG00000269600	0.153716	1.0663e-06	AC016629.3
ENSG00000260898	0.152828	1.23157e-06	ADPGK-AS1
ENSG00000196696	0.152476	1.30376e-06	PDXDC2P
ENSG00000272455	0.151591	1.50363e-06	RP4-758J18.13
ENSG00000261553	0.15158	1.50628e-06	RP11-29G8.3
ENSG00000268093	0.151277	1.5814e-06	AC022154.7
ENSG00000226091	0.151253	1.58752e-06	LINC00937
ENSG00000237188	0.150622	1.7559e-06	RP11-337C18.8
ENSG00000267309	0.15006	1.92066e-06	CTD-2630F21.1
ENSG00000255750	0.149943	1.95674e-06	RP11-283G6.5
ENSG00000233429	0.14974	2.02078e-06	HOTAIRM1
ENSG00000270504	0.149541	2.08559e-06	RP11-420L9.5
ENSG00000267165	0.149295	2.16849e-06	RP11-78A19.3
ENSG00000259049	0.14861	2.41631e-06	RP11-589M4.1
ENSG00000246067	0.148413	2.49213e-06	RAB30-AS1
ENSG00000263126	0.148002	2.65862e-06	CTC-479C5.10
ENSG00000272645	0.147957	2.67754e-06	RP11-504P24.8
ENSG00000228794	0.147849	2.72296e-06	LINC01128
ENSG00000267473	0.147773	2.75572e-06	AC005789.11
ENSG00000225177	0.147419	2.91295e-06	RP11-390P2.4
ENSG00000272556	0.146945	3.13644e-06	RP11-638I8.1
ENSG00000243960	0.146592	3.31392e-06	RP11-552M11.4
ENSG00000251442	0.146441	3.39246e-06	LINC01094
ENSG00000273221	0.145903	3.6877e-06	RP5-1180E21.5
ENSG00000224597	0.145656	3.8313e-06	PTCHD3P1
ENSG00000253738	0.145554	3.8921e-06	GS1-251I9.4
ENSG00000263218	0.145133	4.15334e-06	CTD-2561B21.7
ENSG00000218510	0.144774	4.38904e-06	LINC00339
ENSG00000223799	0.143685	5.18535e-06	IL10RB-AS1
ENSG00000270959	0.143482	5.34794e-06	LPP-AS2
ENSG00000266677	0.143373	5.43735e-06	RP11-258F1.1
ENSG00000228327	0.143212	5.57264e-06	RP11-206L10.2
ENSG00000273314	0.142742	5.98423e-06	RP5-1136G13.2
ENSG00000226752	0.142639	6.07857e-06	PSMD5-AS1
ENSG00000254578	0.142134	6.56087e-06	CTD-2517M22.16
ENSG00000225791	0.141896	6.80057e-06	TRAM2-AS1
ENSG00000239268	0.141682	7.02362e-06	RP11-384F7.2
ENSG00000224959	0.141653	7.05394e-06	AC017002.2
ENSG00000266844	0.141192	7.56004e-06	RP11-862L9.3
ENSG00000267469	0.14119	7.56205e-06	AC005944.2
ENSG00000269439	0.141079	7.68974e-06	CTD-3131K8.2
ENSG00000223343	0.140826	7.98604e-06	RP13-131K19.2
ENSG00000265479	0.140759	8.06625e-06	DTX2P1-UPK3BP1-PMS2P11
ENSG00000263244	0.140748	8.08024e-06	RP11-473I1.10
ENSG00000227544	0.14071	8.12552e-06	AC018647.3
ENSG00000269988	0.14057	8.29782e-06	RP11-395P17.11
ENSG00000247095	0.140412	8.49532e-06	MIR210HG
ENSG00000273071	0.140359	8.56347e-06	RP11-337C18.10
ENSG00000249790	0.140319	8.61415e-06	RP11-20D14.6
ENSG00000267576	0.139497	9.73513e-06	CTC-510F12.6
ENSG00000238142	0.139485	9.75239e-06	RP11-108M9.4
ENSG00000244701	0.138593	1.11262e-05	RP5-894A10.2
ENSG00000271980	0.138578	1.11509e-05	CTD-2256P15.4
ENSG00000236618	0.138362	1.1511e-05	PITPNA-AS1
ENSG00000269621	0.138008	1.21253e-05	RP11-98D18.15
ENSG00000261408	0.137856	1.23985e-05	TEN1-CDK3
ENSG00000215039	0.137366	1.33201e-05	CD27-AS1
ENSG00000272093	0.135866	1.65648e-05	CTC-365E16.1
ENSG00000268309	0.135331	1.78964e-05	CTD-3222D19.11
ENSG00000268525	0.135275	1.80408e-05	CTB-59C6.3
ENSG00000182165	0.134616	1.98303e-05	TP53TG1
ENSG00000261200	0.134412	2.04202e-05	RP11-989E6.10
ENSG00000259607	0.133683	2.26589e-05	CTD-2647L4.5
ENSG00000272345	0.133608	2.29011e-05	RP1-30M3.5
ENSG00000273192	0.133468	2.33622e-05	CITF22-1A6.3
ENSG00000258471	0.132704	2.6034e-05	RP11-84C10.4
ENSG00000233184	0.132576	2.65101e-05	RP11-421L21.3
ENSG00000203865	0.132126	2.82488e-05	ATP1A1OS
ENSG00000245748	0.131932	2.90305e-05	RP11-367J11.2
ENSG00000247516	0.131917	2.90918e-05	MIR4458HG
ENSG00000258644	0.131782	2.96482e-05	SYNJ2BP-COX16
ENSG00000256007	0.131505	3.0825e-05	ARAP1-AS1
ENSG00000261460	0.131454	3.10444e-05	RP11-106M3.3
ENSG00000261351	0.131453	3.10494e-05	CTD-3185P2.1
ENSG00000188185	0.131014	3.30158e-05	LINC00265
ENSG00000236537	0.130813	3.39557e-05	RP11-732M18.3
ENSG00000261822	0.130743	3.42901e-05	RP11-265N6.2
ENSG00000259291	0.13056	3.5172e-05	RP11-617F23.1
ENSG00000260411	0.130438	3.57768e-05	RP11-420N3.2
ENSG00000240498	0.130012	3.79595e-05	CDKN2B-AS1
ENSG00000227741	0.129747	3.93747e-05	RP11-536C5.7
ENSG00000243701	0.129586	4.02611e-05	LINC00883
ENSG00000267254	0.128634	4.59098e-05	CTD-2162K18.5
ENSG00000259661	0.128053	4.97085e-05	AC068831.15
ENSG00000225194	0.127753	5.17928e-05	LINC00092
ENSG00000239775	0.127357	5.46614e-05	AC017116.11
ENSG00000249786	0.127045	5.70289e-05	EAF1-AS1
ENSG00000257621	0.126598	6.05916e-05	RP11-349A22.5
ENSG00000250903	0.126042	6.53141e-05	GMDS-AS1
ENSG00000248554	0.125739	6.80252e-05	RP11-159F24.6
ENSG00000264885	0.125694	6.8438e-05	RP11-815I9.4
ENSG00000229619	0.125039	7.47231e-05	MBNL1-AS1
ENSG00000228748	0.12501	7.5016e-05	RP13-39P12.3
ENSG00000261771	0.124989	7.5225e-05	DYX1C1-CCPG1
ENSG00000264272	0.12485	7.66283e-05	CTD-2514K5.4
ENSG00000235453	0.124822	7.69206e-05	TOPORS-AS1
ENSG00000224081	0.124746	7.76989e-05	LINC01057
ENSG00000227757	0.124598	7.92516e-05	AP000282.2
ENSG00000269958	0.12451	8.01841e-05	RP11-73M18.8
ENSG00000227617	0.12404	8.53543e-05	CERS6-AS1
ENSG00000232442	0.123912	8.68169e-05	CTD-3184A7.4
ENSG00000186594	0.123113	9.6487e-05	MIR22HG
ENSG00000272758	0.12302	9.76833e-05	RP11-299J3.8
ENSG00000214837	0.122586	0.000103423	RP11-261C10.3
ENSG00000262026	0.12255	0.000103907	RP11-2C24.6
ENSG00000228242	0.121953	0.000112355	AC093495.4
ENSG00000259366	0.121568	0.000118141	CTD-2647L4.4
ENSG00000261799	0.121402	0.000120729	RP11-283I3.6
ENSG00000255448	0.121401	0.000120744	RP1-59M18.2
ENSG00000204837	0.121352	0.000121512	RP11-204M4.2
ENSG00000270170	0.121271	0.000122792	NCBP2-AS2
ENSG00000242125	0.12032	0.000138892	SNHG3
ENSG00000259972	0.120186	0.000141319	AC009120.6
ENSG00000260246	0.119905	0.000146518	AC000032.2
ENSG00000256116	0.11977	0.000149087	RP11-783K16.14
ENSG00000231560	0.119638	0.000151625	AC091814.3
ENSG00000255031	0.119318	0.00015798	RP11-802E16.3
ENSG00000258410	0.119278	0.000158795	RP11-173D3.1
ENSG00000261840	0.119203	0.000160331	RP11-146F11.1
ENSG00000244055	0.119114	0.000162162	AC007566.10
ENSG00000255126	0.118923	0.000166174	CTD-2531D15.5
ENSG00000260528	0.118639	0.000172294	FAM157C
ENSG00000258486	0.118193	0.000182357	RN7SL1
ENSG00000250602	0.117668	0.000194885	RP11-517I3.1
ENSG00000261526	0.117057	0.000210496	CTB-31O20.2
ENSG00000258757	0.116981	0.000212511	RP11-841O20.2
ENSG00000255949	0.116747	0.000218853	AP003419.16
ENSG00000272906	0.116732	0.000219276	RP11-533E19.7
ENSG00000257225	0.116625	0.000222225	RP11-328C8.4
ENSG00000234292	0.116613	0.000222577	RP11-213H15.1
ENSG00000260735	0.116357	0.000229813	RP11-72I8.1
ENSG00000261317	0.11612	0.00023674	RP11-566K11.5
ENSG00000223779	0.115971	0.000241168	RP11-403I13.4
ENSG00000197462	0.115473	0.000256592	AC005276.1
ENSG00000170846	0.11539	0.000259263	AC093323.3
ENSG00000229043	0.115375	0.000259725	AC091729.9
ENSG00000177337	0.115331	0.000261157	DLGAP1-AS1
ENSG00000246695	0.114954	0.000273663	RASSF8-AS1
ENSG00000267890	0.114773	0.00027985	CTD-2126E3.4
ENSG00000257386	0.114519	0.000288763	RP11-56G10.2
ENSG00000269131	0.113797	0.000315545	AC004447.2
ENSG00000258964	0.113405	0.000331066	RP11-618G20.1
ENSG00000267633	0.113059	0.000345352	CTB-5E10.3
ENSG00000260805	0.113018	0.000347068	RP11-61J19.4
ENSG00000267575	0.112995	0.000348041	CTC-459F4.3
ENSG00000242288	0.112405	0.000373923	RP11-464F9.1
ENSG00000267267	0.112391	0.000374559	CTD-3199J23.4
ENSG00000215908	0.111879	0.000398479	CROCCP2
ENSG00000265992	0.111793	0.000402654	ESRG
ENSG00000253352	0.111535	0.000415363	TUG1
ENSG00000227627	0.111455	0.000419402	RP1-101K10.6
ENSG00000261759	0.111206	0.000432138	RP11-626G11.3
ENSG00000234630	0.111176	0.000433672	LL22NC03-2H8.4
ENSG00000227640	0.111104	0.000437473	SOX21-AS1
ENSG00000263165	0.110725	0.000457767	RP11-810M2.2
ENSG00000251136	0.11062	0.000463535	RP11-37B2.1
ENSG00000265784	0.110533	0.000468367	RP1-56K13.3
ENSG00000231074	0.110442	0.000473512	HCG18
ENSG00000232807	0.110339	0.00047937	RP11-536K7.3
ENSG00000228925	0.110293	0.000482018	AC016722.4
ENSG00000273489	0.110195	0.000487642	RP11-180C16.1
ENSG00000182310	0.110109	0.000492652	SPACA6P
ENSG00000105663	0.109789	0.000511794	KMT2B
ENSG00000223390	0.109776	0.000512532	RP11-91A18.4
ENSG00000173867	0.109768	0.000513071	RP11-97O12.7
ENSG00000245975	0.109503	0.00052941	RP11-30K9.6
ENSG00000255097	0.109023	0.00056028	RP11-5L12.1
ENSG00000267232	0.108993	0.00056227	CTB-31O20.9
ENSG00000256034	0.108247	0.00061385	RP11-707G14.1
ENSG00000213742	0.108025	0.00062997	ZNF337-AS1
ENSG00000223960	0.107666	0.000656986	AC009948.5
ENSG00000272523	0.106986	0.000711025	LINC01023
ENSG00000236498	0.106906	0.000717618	AC107081.5
ENSG00000270641	0.10669	0.000735829	TSIX
ENSG00000093100	0.106652	0.000739024	XXbac-B461K10.4
ENSG00000223745	0.106475	0.000754311	RP4-717I23.3
ENSG00000267696	0.106312	0.000768612	CTB-151G24.1
ENSG00000236438	0.106203	0.000778399	FAM157A
ENSG00000232295	0.106082	0.000789315	RP11-154D6.1
ENSG00000261455	0.105675	0.000827073	LINC01003
ENSG00000259080	0.105671	0.000827463	RP11-158I13.2
ENSG00000233013	0.105608	0.000833399	FAM157B
ENSG00000254258	0.105604	0.000833832	RP11-398H6.1
ENSG00000229807	0.105354	0.000858032	XIST
ENSG00000240350	0.105252	0.000868083	AC017002.1
ENSG00000228170	0.104997	0.000893753	RP1-40E16.11
ENSG00000267053	0.104711	0.000923283	CTD-3162L10.1
ENSG00000231057	0.104402	0.000956257	RP11-122M14.1
ENSG00000261659	0.104316	0.00096564	LA16c-313D11.12
ENSG00000254635	0.104022	0.000998322	WAC-AS1
ENSG00000266962	0.103785	0.00102542	RP11-400F19.6
ENSG00000260539	0.103401	0.00107073	RP11-252A24.7
ENSG00000263335	0.103396	0.00107139	AF001548.5
ENSG00000235513	0.103257	0.00108823	RP4-756G23.5
ENSG00000262165	0.103186	0.00109701	RP11-81A22.5
ENSG00000006062	0.102543	0.0011789	MAP3K14
ENSG00000251143	0.102426	0.0011944	RP11-849H4.4
ENSG00000265263	0.102417	0.00119562	RP11-135L13.4
ENSG00000179406	0.101997	0.00125278	LINC00174
ENSG00000244306	0.101722	0.00129155	CTD-2314B22.3
ENSG00000237438	0.101654	0.00130138	CECR7
ENSG00000229851	0.101559	0.0013152	ARSD-AS1
ENSG00000273080	0.101495	0.00132456	RP11-301O19.1
ENSG00000250186	0.101364	0.00134384	RP11-1079K10.4
ENSG00000260664	0.0996584	0.0016203	AC004158.3
ENSG00000233937	0.0994252	0.00166193	CTC-338M12.4
ENSG00000261026	0.0993677	0.00167234	CTD-3247F14.2
ENSG00000255108	0.09916	0.00171046	AP006621.8
ENSG00000247828	0.0991586	0.00171072	TMEM161B-AS1
ENSG00000214922	0.0990208	0.00173643	HLA-F-AS1
ENSG00000250135	0.0989491	0.00174997	RP4-622L5.2
ENSG00000271869	0.0989278	0.00175401	RP11-51J9.5
ENSG00000233728	0.098876	0.00176386	RP11-109P14.9
ENSG00000260018	0.098169	0.00190353	RP11-505K9.1
ENSG00000247903	0.0981169	0.00191421	RP11-421F16.3
ENSG00000224660	0.0978236	0.00197539	SH3BP5-AS1
ENSG00000269895	0.0971263	0.00212807	AP000654.4
ENSG00000248429	0.0969467	0.00216913	RP11-597D13.9
ENSG00000267064	0.0965251	0.00226833	UXT-AS1
ENSG00000233461	0.0961966	0.00234847	RP11-295G20.2
ENSG00000258727	0.0961401	0.00236253	RP11-66N24.3
ENSG00000234616	0.0956608	0.0024848	JRK
ENSG00000230392	0.0945402	0.00279354	RP5-1139I1.1
ENSG00000254837	0.0943537	0.0028482	AP001372.2
ENSG00000243107	0.0942562	0.00287714	AC000120.7
ENSG00000267058	0.0939676	0.00296445	RP11-15A1.3
ENSG00000236810	0.0932902	0.0031789	RP5-886K2.3
ENSG00000184441	0.0932074	0.00320609	AP001062.7
ENSG00000272462	0.0930002	0.00327498	U91328.19
ENSG00000234290	0.0928392	0.00332945	AC116366.6
ENSG00000247228	0.0927101	0.0033737	RP11-296I10.3
ENSG00000245275	0.0919021	0.00366312	SAP30L-AS1
ENSG00000261071	0.0916913	0.00374222	RP1-223E5.4
ENSG00000228363	0.0916712	0.00374984	AC015971.2
ENSG00000270074	0.0909116	0.00404854	LINC00965
ENSG00000261312	0.0906303	0.0041645	AC002550.5
ENSG00000272084	0.090547	0.00419941	RP5-1126H10.2
ENSG00000263843	0.0904848	0.00422567	RP11-649A18.12
ENSG00000261466	0.090048	0.00441419	RP11-23E10.2
ENSG00000247092	0.0898405	0.00450637	SNHG10
ENSG00000225205	0.0898393	0.00450691	AC093818.1
ENSG00000229021	0.0894566	0.00468155	NBPF18P
ENSG00000182109	0.0893754	0.00471939	RP11-69E11.4
ENSG00000269352	0.0890639	0.00486711	AC018766.5
ENSG00000260565	0.0888553	0.00496834	ERVK13-1
ENSG00000234684	0.0883919	0.00520008	SDCBP2-AS1
ENSG00000261355	0.0879166	0.00544784	RP11-698N11.4
ENSG00000172250	0.0874785	0.00568558	SERHL
ENSG00000227518	0.0874661	0.00569242	MIR1302-9
ENSG00000258210	0.0868352	0.00605162	RP11-478C19.2
ENSG00000233907	0.0866591	0.00615547	RP4-617C6.1
ENSG00000231160	0.0863918	0.00631614	RP11-617D20.1
ENSG00000205885	0.0863756	0.00632596	C1RL-AS1
ENSG00000229874	0.0860717	0.00651346	RP11-312O7.2
ENSG00000270194	0.0858071	0.00668078	RP11-259K5.2
ENSG00000233527	0.0854435	0.00691701	AC092295.7
ENSG00000264956	0.0853412	0.00698478	RP11-1109M24.5
ENSG00000267259	0.0851584	0.0071074	CTD-2008P7.9
ENSG00000234062	0.08459	0.0075011	RP11-308D16.4
ENSG00000273055	0.0842836	0.00772133	CTB-13F3.1
ENSG00000268416	0.0841376	0.00782827	CTD-2626G11.2
ENSG00000271270	0.0839575	0.00796204	TMCC1-AS1
ENSG00000179523	0.0839551	0.00796383	EIF3J-AS1
ENSG00000259786	0.0838821	0.00801864	CTD-2118P12.1
ENSG00000271880	0.0838188	0.00806647	RP11-96C23.5
ENSG00000233665	0.0837922	0.0080866	RP11-523O18.5
ENSG00000234810	0.0834741	0.00833121	RP11-466L17.1
ENSG00000236078	0.0834541	0.00834685	AC095067.1
ENSG00000273237	0.0833424	0.00843444	CTB-119C2.1
ENSG00000259352	0.0829425	0.00875484	RP11-109D20.2
ENSG00000269386	0.0826872	0.00896505	RAB11B-AS1
ENSG00000248275	0.0825157	0.00910874	TRIM52-AS1
ENSG00000224032	0.0824007	0.0092062	EPB41L4A-AS1
ENSG00000255036	0.0821734	0.00940169	RP11-23J9.4
ENSG00000255443	0.0821353	0.00943484	RP1-68D18.4
ENSG00000245556	0.0821046	0.00946163	CTD-2037K23.2
ENSG00000267896	0.0819125	0.00963063	AC018766.4
ENSG00000255367	0.0813386	0.0101517	RP13-726E6.2
ENSG00000249592	0.0805227	0.0109357	RP11-440L14.1
ENSG00000231028	0.0800191	0.0114459	LINC00271
ENSG00000234608	0.0798961	0.0115737	MAPKAPK5-AS1
ENSG00000273066	0.0798499	0.011622	RP11-216L13.19
ENSG00000267439	0.0793985	0.0121036	AC002398.11
ENSG00000260091	0.079305	0.0122056	RP11-33B1.4
ENSG00000264558	0.0778867	0.0138479	RP11-138C9.1
ENSG00000234171	0.0774453	0.0143973	RNASEH1-AS1
ENSG00000272667	0.077159	0.0147638	RP11-395A13.2
ENSG00000261069	0.0771357	0.014794	SNORD116-20
ENSG00000236933	0.0767041	0.0153631	RP11-439A17.7
ENSG00000272447	0.0758229	0.016585	RP11-182L21.6
ENSG00000248445	0.0757974	0.0166216	CTB-118N6.3
ENSG00000268713	0.0754695	0.0170986	CTC-444N24.8
ENSG00000261064	0.0752993	0.0173508	RP11-1000B6.3
ENSG00000204802	0.0752267	0.0174594	RP11-111F5.4
ENSG00000249249	0.0751276	0.0176085	AC010226.4
ENSG00000268362	0.0748315	0.0180609	CTD-2017D11.1
ENSG00000273362	0.0743952	0.0187462	KB-67B5.17
ENSG00000268592	0.0742969	0.0189035	RP11-244K5.8
ENSG00000228393	0.0738349	0.0196591	LINC01004
ENSG00000236263	0.0736985	0.0198872	RP11-263K19.6
ENSG00000260261	0.0733487	0.0204827	RP11-480A16.1
ENSG00000198106	0.0733487	0.0204827	SNX29P2
ENSG00000247853	0.0728608	0.021339	RP5-940J5.6
ENSG00000223891	0.0727738	0.021495	OSER1-AS1
ENSG00000255198	0.072713	0.0216046	SNHG9
ENSG00000273015	0.0724715	0.0220445	LINC00938
ENSG00000226137	0.072186	0.0225748	BAIAP2-AS1
ENSG00000253507	0.0719571	0.0230078	CTD-2501M5.1
ENSG00000224914	0.0719066	0.0231043	LINC00863
ENSG00000241860	0.0717328	0.0234391	RP11-34P13.13
ENSG00000231889	0.0717258	0.0234528	TRAF3IP2-AS1
ENSG00000261824	0.0709847	0.0249287	LINC00662
ENSG00000226419	0.0709317	0.0250373	SLC16A1-AS1
ENSG00000259407	0.0708224	0.0252623	RP11-158M2.3
ENSG00000272782	0.0707476	0.0254175	RP4-607J23.2
ENSG00000259001	0.0704931	0.0259515	RPPH1
ENSG00000226803	0.0693835	0.0283941	RP11-203B9.4
ENSG00000227028	0.0693171	0.0285463	SLC8A1-AS1
ENSG00000248049	0.0690427	0.0291829	UBA6-AS1
ENSG00000231365	0.0690232	0.0292286	RP11-418J17.1
ENSG00000235117	0.0689029	0.029512	RP11-229P13.20
ENSG00000267519	0.0687547	0.0298642	MIR24-2
ENSG00000260824	0.0684132	0.0306895	CTD-2235H24.2
ENSG00000225420	0.0673686	0.0333371	AC104134.2
ENSG00000268568	0.0672578	0.0336289	AC007228.9
ENSG00000272933	0.067002	0.0343112	RP11-47A8.5
ENSG00000260934	0.0666741	0.0352032	CTA-363E6.7
ENSG00000255864	0.0661079	0.0367897	RP11-444D3.1
ENSG00000259488	0.0660514	0.0369512	RP11-154J22.1
ENSG00000250786	0.0660485	0.0369595	SNHG18
ENSG00000088970	0.065748	0.0378294	PLK1S1
ENSG00000213468	0.0656471	0.0381253	RP11-453F18__B.1
ENSG00000260274	0.0654805	0.0386184	RP11-817O13.8
ENSG00000272288	0.0653946	0.0388745	RP11-140K17.3
ENSG00000260083	0.0653496	0.0390094	MIR4519
ENSG00000236819	0.0653154	0.039112	AC087393.1
ENSG00000234509	0.0652248	0.0393855	AP000253.1
ENSG00000245937	0.0650584	0.0398916	CTC-228N24.3
ENSG00000271147	0.0650179	0.0400154	RP4-769N13.6
ENSG00000224238	0.0650039	0.0400585	WARS2-IT1
ENSG00000249971	0.0649768	0.0401417	RP11-256P1.1
ENSG00000256628	0.0648929	0.0404002	ZBTB11-AS1
ENSG00000272894	0.0648908	0.0404068	RP5-1159O4.1
ENSG00000260834	0.0643707	0.042042	RP11-256I9.2
ENSG00000261008	0.0642822	0.0423258	AC004158.2
ENSG00000261215	0.0642547	0.0424142	RP11-195F19.30
ENSG00000245112	0.0642392	0.0424643	SMARCA5-AS1
ENSG00000258461	0.0637612	0.0440289	RP11-164J13.1
ENSG00000247137	0.0636872	0.0442755	RP11-727A23.5
ENSG00000251562	0.0636589	0.0443701	MALAT1
ENSG00000269640	0.0632152	0.0458759	CTD-2521M24.9
ENSG00000259943	0.0631423	0.0461273	RP1-39G22.7
ENSG00000262370	0.0629653	0.0467423	RP11-473M20.9
ENSG00000224318	0.0628206	0.0472506	CHL1-AS2
ENSG00000188070	0.0627704	0.0474278	C11orf95
ENSG00000242539	0.0626751	0.0477662	AC007620.3
ENSG00000203709	0.0626244	0.0479469	C1orf132
ENSG00000236756	0.0622035	0.0494701	DNAJC9-AS1

## Sheet: Negatively correlated lncRNAs
LncRNA_ensembl	Cor	Pvalue	LncRNA_symbol
ENSG00000243004	-0.494968	8.43917e-63	AC005062.2
ENSG00000265401	-0.491149	1.0136e-61	RP11-138I1.4
ENSG00000264577	-0.404171	1.65799e-40	AC010761.8
ENSG00000254528	-0.40075	8.58956e-40	RP11-728F11.4
ENSG00000223579	-0.377148	4.36222e-35	AC011718.2
ENSG00000267834	-0.358804	1.09263e-31	RP11-167N5.5
ENSG00000204241	-0.33958	2.34074e-28	RP11-713P17.3
ENSG00000157152	-0.319207	4.49005e-25	SYN2
ENSG00000251259	-0.314744	2.18049e-24	AC004069.2
ENSG00000267062	-0.311227	7.43377e-24	CTD-2659N19.10
ENSG00000240567	-0.310563	9.35133e-24	RP11-3P17.4
ENSG00000203645	-0.298093	6.27424e-22	LINC00501
ENSG00000267065	-0.296271	1.14029e-21	CTD-2246P4.1
ENSG00000260872	-0.289944	8.78689e-21	RP11-680G24.5
ENSG00000244128	-0.284553	4.80677e-20	RP11-85M11.2
ENSG00000188424	-0.283383	6.91668e-20	XXbac-B33L19.3
ENSG00000261604	-0.27764	4.02682e-19	CTD-2636A23.2
ENSG00000267659	-0.271403	2.60323e-18	RP11-118B18.1
ENSG00000237588	-0.270132	3.78549e-18	RP11-66D17.3
ENSG00000245970	-0.26476	1.80315e-17	KB-1208A12.3
ENSG00000263146	-0.26438	2.01097e-17	RP11-849I19.1
ENSG00000214145	-0.262232	3.71222e-17	LINC00887
ENSG00000232656	-0.259306	8.48224e-17	IDI2-AS1
ENSG00000265750	-0.253082	4.75394e-16	RP11-799B12.4
ENSG00000226578	-0.248093	1.82981e-15	RP11-258F22.1
ENSG00000254687	-0.242867	7.27655e-15	RP11-162D9.3
ENSG00000253424	-0.241008	1.17962e-14	CTC-436K13.3
ENSG00000225564	-0.240743	1.2633e-14	RP11-341A22.2
ENSG00000270547	-0.238738	2.11669e-14	RP11-536O18.2
ENSG00000249736	-0.235694	4.59204e-14	RP11-83M16.5
ENSG00000246859	-0.232012	1.15499e-13	STARD4-AS1
ENSG00000251339	-0.231884	1.19235e-13	RP11-506N2.1
ENSG00000269821	-0.230662	1.61364e-13	KCNQ1OT1
ENSG00000254251	-0.228977	2.44179e-13	RP11-662G23.1
ENSG00000253872	-0.223967	8.20965e-13	RP11-90D11.1
ENSG00000225914	-0.21841	3.04677e-12	XXbac-BPG154L12.4
ENSG00000260360	-0.216667	4.56348e-12	RP11-533E19.5
ENSG00000260975	-0.216398	4.85618e-12	RP11-142G1.3
ENSG00000203635	-0.215956	5.37621e-12	AC144450.2
ENSG00000264198	-0.214974	6.73534e-12	RP11-94L15.2
ENSG00000246016	-0.214549	7.42263e-12	RP11-1C1.7
ENSG00000263874	-0.214396	7.68699e-12	LINC00672
ENSG00000227964	-0.214391	7.6955e-12	RP5-1112F19.2
ENSG00000234222	-0.212809	1.10283e-11	RP11-315I20.1
ENSG00000259539	-0.211647	1.43384e-11	CTD-2651B20.1
ENSG00000273448	-0.210558	1.83106e-11	RP11-166O4.6
ENSG00000267520	-0.210424	1.88707e-11	RP11-373L24.1
ENSG00000266821	-0.208615	2.82369e-11	RP11-6N17.2
ENSG00000224272	-0.20821	3.08904e-11	AC114730.3
ENSG00000259175	-0.206438	4.56439e-11	RP11-379K22.2
ENSG00000135253	-0.205326	5.82187e-11	KCP
ENSG00000163364	-0.203908	7.9234e-11	LINC01116
ENSG00000235897	-0.202141	1.15979e-10	TM4SF19-AS1
ENSG00000267559	-0.199351	2.10181e-10	RP11-383M4.6
ENSG00000258225	-0.199066	2.2324e-10	RP11-136F16.1
ENSG00000223704	-0.199062	2.23405e-10	RP1-90L6.2
ENSG00000257279	-0.198896	2.31406e-10	RP11-231I16.1
ENSG00000261367	-0.19824	2.65682e-10	RP11-455F5.4
ENSG00000262477	-0.19765	3.00771e-10	AC021224.1
ENSG00000264523	-0.197489	3.11041e-10	RP11-158I9.7
ENSG00000258123	-0.196388	3.91474e-10	RP11-314D7.2
ENSG00000267383	-0.195435	4.77277e-10	CTC-260E6.6
ENSG00000250899	-0.195237	4.97246e-10	RP11-253E3.3
ENSG00000263272	-0.194554	5.7255e-10	CTC-524C5.2
ENSG00000259758	-0.19449	5.80158e-10	CASC7
ENSG00000261126	-0.192656	8.45293e-10	RBFADN
ENSG00000225278	-0.192401	8.90563e-10	RP11-782C8.5
ENSG00000249699	-0.191038	1.17475e-09	RP11-415C15.2
ENSG00000236008	-0.189484	1.60693e-09	AC011747.4
ENSG00000245832	-0.188736	1.86668e-09	RP11-179A16.1
ENSG00000177993	-0.188534	1.94379e-09	ZNRF3-AS1
ENSG00000231760	-0.18725	2.50963e-09	RP11-350J20.5
ENSG00000244137	-0.186499	2.91195e-09	RP11-99J16__A.2
ENSG00000267586	-0.186429	2.95255e-09	LINC00907
ENSG00000250910	-0.186098	3.15173e-09	AC097467.2
ENSG00000259356	-0.185413	3.60599e-09	RP11-90E5.1
ENSG00000177822	-0.185391	3.62185e-09	AC108142.1
ENSG00000260340	-0.184687	4.1576e-09	RP11-254F19.3
ENSG00000265533	-0.184428	4.37322e-09	RP11-638L3.1
ENSG00000238198	-0.184196	4.57589e-09	RP11-31F15.2
ENSG00000262815	-0.183759	4.98239e-09	RP11-565F19.4
ENSG00000214105	-0.183724	5.01664e-09	CTD-2116F7.1
ENSG00000259793	-0.182961	5.81833e-09	RP11-400N9.1
ENSG00000228262	-0.182467	6.40141e-09	AC073218.2
ENSG00000236824	-0.179888	1.04983e-08	BCYRN1
ENSG00000261437	-0.179734	1.08097e-08	RP11-22C11.2
ENSG00000258199	-0.179252	1.18457e-08	RP11-977G19.5
ENSG00000231877	-0.179157	1.20624e-08	RP11-177F15.1
ENSG00000272754	-0.178586	1.34384e-08	AL133245.2
ENSG00000268658	-0.178209	1.44318e-08	LINC00664
ENSG00000258169	-0.178079	1.47885e-08	LINC00485
ENSG00000204277	-0.177187	1.74897e-08	RP11-219G17.4
ENSG00000260507	-0.176479	1.99681e-08	RP11-356C4.3
ENSG00000203441	-0.17581	2.26192e-08	LINC00449
ENSG00000273312	-0.175649	2.33046e-08	RP11-425A6.5
ENSG00000268051	-0.175258	2.5062e-08	CTC-244M17.1
ENSG00000224799	-0.175232	2.51823e-08	RP11-445O16.3
ENSG00000271806	-0.174371	2.9529e-08	RP5-892K4.1
ENSG00000224281	-0.17401	3.15611e-08	SLC25A5-AS1
ENSG00000259219	-0.173404	3.52782e-08	CTD-3076O17.2
ENSG00000240889	-0.172763	3.96795e-08	NDUFB2-AS1
ENSG00000273477	-0.172696	4.01613e-08	RP11-196O16.1
ENSG00000260460	-0.172018	4.54513e-08	RP11-284F21.8
ENSG00000269888	-0.171815	4.71649e-08	RP11-3P17.5
ENSG00000246582	-0.171367	5.11553e-08	RP11-1149O23.3
ENSG00000265489	-0.171296	5.18218e-08	RP11-1090M7.1
ENSG00000273382	-0.171166	5.30553e-08	RP5-1065J22.8
ENSG00000188825	-0.171088	5.38143e-08	LINC00910
ENSG00000242569	-0.170227	6.28659e-08	RP11-435B5.3
ENSG00000226688	-0.169967	6.58761e-08	ENTPD1-AS1
ENSG00000227517	-0.169596	7.04137e-08	AC003051.1
ENSG00000177369	-0.169509	7.15291e-08	RP1-62O9.3
ENSG00000253715	-0.169145	7.63489e-08	RP11-706C16.8
ENSG00000237457	-0.168587	8.43468e-08	RP11-547I7.2
ENSG00000179136	-0.168546	8.49688e-08	LINC00670
ENSG00000261663	-0.168443	8.65442e-08	RP11-304L19.11
ENSG00000261617	-0.168236	8.97959e-08	RP11-243A14.1
ENSG00000255348	-0.167823	9.66393e-08	RP11-700F16.3
ENSG00000267750	-0.167813	9.68139e-08	AC003102.3
ENSG00000264954	-0.167482	1.02654e-07	RP11-214C8.2
ENSG00000229649	-0.165953	1.34452e-07	RP11-107I14.4
ENSG00000260072	-0.16585	1.36908e-07	CTD-2313J23.1
ENSG00000266340	-0.165731	1.39793e-07	RP11-848P1.4
ENSG00000259354	-0.165683	1.40983e-07	RP11-519G16.3
ENSG00000260473	-0.165662	1.41489e-07	RP11-923I11.4
ENSG00000204117	-0.164979	1.5944e-07	RP4-640H8.2
ENSG00000269990	-0.164774	1.65271e-07	CTD-3074O7.12
ENSG00000223502	-0.16316	2.18667e-07	RP11-96B5.3
ENSG00000248671	-0.162779	2.33539e-07	CTD-2313N18.5
ENSG00000249807	-0.162432	2.47897e-07	CTD-2199O4.1
ENSG00000262580	-0.162366	2.50723e-07	RP11-334C17.5
ENSG00000228750	-0.161883	2.72414e-07	RP11-242F24.1
ENSG00000224066	-0.161791	2.767e-07	RP4-622L5.7
ENSG00000233862	-0.161438	2.93932e-07	AC016907.3
ENSG00000239482	-0.161394	2.96158e-07	RP11-90K6.1
ENSG00000237484	-0.161302	3.00879e-07	AP000476.1
ENSG00000230215	-0.161083	3.1233e-07	EIF2B5-AS1
ENSG00000175873	-0.160567	3.40999e-07	AC004840.9
ENSG00000225489	-0.160532	3.43038e-07	RP11-390F4.3
ENSG00000237517	-0.160281	3.57942e-07	DGCR5
ENSG00000257698	-0.160122	3.67718e-07	RP11-620J15.3
ENSG00000248771	-0.159654	3.98064e-07	RP11-294O2.2
ENSG00000254363	-0.159363	4.1814e-07	CTB-131B5.5
ENSG00000254951	-0.158817	4.58389e-07	RP11-494M8.4
ENSG00000272630	-0.158382	4.93127e-07	RP11-344N10.5
ENSG00000254081	-0.15815	5.12663e-07	CTD-3025N20.2
ENSG00000253103	-0.158041	5.22126e-07	RP11-946L20.4
ENSG00000257120	-0.157802	5.43384e-07	CTD-2503I6.1
ENSG00000230647	-0.157518	5.69772e-07	AC022816.2
ENSG00000214770	-0.157139	6.06946e-07	RP11-544I20.2
ENSG00000240535	-0.156923	6.29115e-07	CTD-2313F11.1
ENSG00000228980	-0.156796	6.42515e-07	RP11-702L6.4
ENSG00000224714	-0.156542	6.70141e-07	RP11-179K3.2
ENSG00000265194	-0.156327	6.94504e-07	RP11-70L8.4
ENSG00000167117	-0.156308	6.96712e-07	LINC00483
ENSG00000237658	-0.156232	7.05525e-07	RP5-968D22.3
ENSG00000227110	-0.155976	7.35935e-07	LMCD1-AS1
ENSG00000197670	-0.15547	8.00028e-07	RP4-724E16.2
ENSG00000241490	-0.154461	9.44084e-07	RP11-553L6.2
ENSG00000259782	-0.153583	1.08958e-06	CTD-2270L9.2
ENSG00000259776	-0.153544	1.09651e-06	RP11-544D21.2
ENSG00000253553	-0.153389	1.12443e-06	RP11-586K2.1
ENSG00000233973	-0.153363	1.12924e-06	RP4-598G3.1
ENSG00000235527	-0.152032	1.4007e-06	RP5-1073O3.7
ENSG00000250337	-0.151816	1.45012e-06	LINC01021
ENSG00000196566	-0.151721	1.47258e-06	RP11-57C13.3
ENSG00000260682	-0.151626	1.49514e-06	7SK
ENSG00000254275	-0.151322	1.56998e-06	RP11-89M16.1
ENSG00000232542	-0.151302	1.57509e-06	DPYD-IT1
ENSG00000203266	-0.151146	1.61497e-06	RP11-560A15.3
ENSG00000264920	-0.150787	1.71029e-06	RP11-6N17.4
ENSG00000229433	-0.149581	2.07221e-06	RP11-329B9.1
ENSG00000236337	-0.148984	2.27769e-06	FMR1-IT1
ENSG00000229582	-0.148878	2.31634e-06	RP11-423C15.3
ENSG00000240401	-0.148865	2.32108e-06	AC012358.8
ENSG00000182404	-0.14884	2.33006e-06	RP1-86D1.3
ENSG00000228005	-0.148495	2.46044e-06	AC020743.2
ENSG00000249096	-0.147788	2.74946e-06	RP11-290F5.1
ENSG00000248510	-0.147495	2.8783e-06	RP11-145G20.1
ENSG00000236830	-0.14744	2.90306e-06	CBR3-AS1
ENSG00000254486	-0.146716	3.25032e-06	RP13-631K18.2
ENSG00000273081	-0.146298	3.46883e-06	RP4-813F11.4
ENSG00000206567	-0.146279	3.47908e-06	AC022007.5
ENSG00000247271	-0.14598	3.64403e-06	ZBED5-AS1
ENSG00000232063	-0.145815	3.73832e-06	RP11-307E17.8
ENSG00000266256	-0.145575	3.87929e-06	LINC00683
ENSG00000273018	-0.145575	3.87972e-06	CTD-2303H24.2
ENSG00000253106	-0.145369	4.00491e-06	RP11-158K1.3
ENSG00000255438	-0.145155	4.13892e-06	CTD-2653D5.1
ENSG00000249896	-0.144084	4.87855e-06	RP11-586D19.1
ENSG00000227893	-0.143987	4.95127e-06	LINC00352
ENSG00000257298	-0.142915	5.83004e-06	RP3-405J10.3
ENSG00000249409	-0.142913	5.83117e-06	RP11-501E14.1
ENSG00000232386	-0.142884	5.85727e-06	RP11-66B24.2
ENSG00000272955	-0.142851	5.88669e-06	KB-226F1.1
ENSG00000236393	-0.142568	6.14434e-06	RP11-320G24.1
ENSG00000261088	-0.142319	6.3801e-06	RP11-61A14.3
ENSG00000254433	-0.142027	6.66814e-06	RP11-677I18.3
ENSG00000255237	-0.142012	6.68297e-06	RP13-317D12.3
ENSG00000231419	-0.14162	7.08965e-06	LINC00689
ENSG00000254003	-0.141438	7.28582e-06	CTB-167B5.1
ENSG00000152931	-0.141157	7.60046e-06	PART1
ENSG00000235927	-0.140914	7.88216e-06	NEXN-AS1
ENSG00000188206	-0.140763	8.06161e-06	HNRNPU-AS1
ENSG00000272695	-0.140731	8.10058e-06	GAS6-AS2
ENSG00000224008	-0.140349	8.57629e-06	RP5-1010E17.2
ENSG00000267205	-0.139974	9.0687e-06	AC005954.4
ENSG00000234252	-0.139871	9.20871e-06	AC007308.6
ENSG00000225930	-0.139697	9.44953e-06	AC026150.5
ENSG00000261653	-0.139434	9.82534e-06	RP11-21L1.1
ENSG00000186526	-0.139389	9.89106e-06	CYP4F8
ENSG00000260793	-0.13922	1.0142e-05	RP5-882C2.2
ENSG00000224717	-0.139174	1.02117e-05	RP11-576D8.4
ENSG00000254153	-0.138853	1.07083e-05	CTA-398F10.2
ENSG00000215241	-0.138731	1.09016e-05	RP11-266K4.9
ENSG00000259921	-0.137679	1.27245e-05	AC022819.3
ENSG00000269982	-0.137637	1.28033e-05	RP11-1020A11.2
ENSG00000258946	-0.137622	1.28311e-05	RP11-58E21.4
ENSG00000203335	-0.137182	1.36834e-05	AC006019.3
ENSG00000266896	-0.136995	1.40617e-05	RP1-266L20.9
ENSG00000237976	-0.136862	1.43359e-05	RP11-126K1.6
ENSG00000270332	-0.136842	1.43782e-05	RP11-82L2.1
ENSG00000267672	-0.136721	1.46339e-05	CTD-2293H3.1
ENSG00000214803	-0.136481	1.51542e-05	RP11-37N22.1
ENSG00000241956	-0.136435	1.52548e-05	CTC-340A15.2
ENSG00000248371	-0.136209	1.57639e-05	CTC-347C20.2
ENSG00000265692	-0.136163	1.58685e-05	RP13-516M14.4
ENSG00000250284	-0.136138	1.59259e-05	CTB-1I21.1
ENSG00000258551	-0.135958	1.63469e-05	RP11-661P17.1
ENSG00000266456	-0.135682	1.7013e-05	RP11-806L2.2
ENSG00000253706	-0.13553	1.73901e-05	RP11-758M4.4
ENSG00000261135	-0.135356	1.78314e-05	RP4-798A10.7
ENSG00000259134	-0.135298	1.79817e-05	LINC00924
ENSG00000257771	-0.135163	1.83329e-05	RP11-70F11.8
ENSG00000235770	-0.135079	1.85568e-05	LINC00607
ENSG00000261789	-0.134679	1.96522e-05	RP11-709D24.5
ENSG00000270605	-0.134141	2.12257e-05	RP5-1092A3.4
ENSG00000260792	-0.134059	2.14769e-05	RP11-982M15.8
ENSG00000269148	-0.133958	2.17868e-05	AC092301.3
ENSG00000259639	-0.133774	2.23682e-05	RP11-184D12.1
ENSG00000259877	-0.13362	2.28642e-05	RP11-46C24.7
ENSG00000257931	-0.133354	2.37437e-05	CTD-2311B13.7
ENSG00000245384	-0.133227	2.41766e-05	AC004053.1
ENSG00000240152	-0.133089	2.46534e-05	RP11-16N2.1
ENSG00000272808	-0.132916	2.52646e-05	RP11-66B24.7
ENSG00000242641	-0.132797	2.56942e-05	LINC00971
ENSG00000247373	-0.132643	2.62602e-05	RP11-486O12.2
ENSG00000248408	-0.132626	2.63225e-05	RP11-452C8.1
ENSG00000266990	-0.132221	2.78741e-05	AC004528.4
ENSG00000223482	-0.132212	2.79073e-05	NUTM2A-AS1
ENSG00000259954	-0.132184	2.80176e-05	IL21R-AS1
ENSG00000234771	-0.1321	2.83535e-05	RP11-395P17.3
ENSG00000269480	-0.131986	2.88114e-05	CTD-3032J10.3
ENSG00000245149	-0.131809	2.95358e-05	RNF139-AS1
ENSG00000265094	-0.131666	3.0135e-05	RP11-178F10.1
ENSG00000273270	-0.131453	3.10492e-05	RP11-212P7.2
ENSG00000235903	-0.131364	3.14365e-05	CPB2-AS1
ENSG00000260917	-0.131075	3.27352e-05	RP11-57H14.4
ENSG00000269793	-0.131056	3.28242e-05	AC006115.3
ENSG00000214870	-0.130996	3.31005e-05	AC004540.5
ENSG00000235262	-0.130991	3.31242e-05	KDM5C-IT1
ENSG00000260742	-0.130863	3.37189e-05	RP11-366L5.1
ENSG00000204758	-0.130605	3.49554e-05	CTC-308K20.1
ENSG00000251417	-0.130181	3.70795e-05	RP11-1348G14.4
ENSG00000265840	-0.130027	3.78781e-05	AC010761.10
ENSG00000248360	-0.129929	3.83985e-05	LINC00504
ENSG00000263234	-0.129861	3.87588e-05	CTD-2135D7.3
ENSG00000233251	-0.129709	3.9583e-05	AC007743.1
ENSG00000249684	-0.129611	4.0124e-05	RP11-423H2.3
ENSG00000241720	-0.12957	4.03539e-05	RP4-735C1.4
ENSG00000242522	-0.129324	4.17446e-05	KLHL6-AS1
ENSG00000235615	-0.129254	4.21497e-05	AJ239322.1
ENSG00000261254	-0.12923	4.22939e-05	RP4-714D9.5
ENSG00000228486	-0.12916	4.27016e-05	LINC01125
ENSG00000273149	-0.128627	4.59484e-05	RP11-290D2.6
ENSG00000239920	-0.128048	4.97429e-05	AC015691.13
ENSG00000196634	-0.128047	4.97522e-05	RP3-337D23.3
ENSG00000262251	-0.127766	5.17014e-05	RP11-199F11.2
ENSG00000203402	-0.127742	5.18657e-05	RP11-571E6.3
ENSG00000240521	-0.127494	5.36525e-05	RP11-680B3.2
ENSG00000260862	-0.127378	5.45043e-05	RP11-22H5.2
ENSG00000229625	-0.12669	5.98358e-05	RP11-44N12.2
ENSG00000266171	-0.126612	6.04695e-05	RP11-769O8.1
ENSG00000261807	-0.126543	6.10376e-05	RP11-430C1.1
ENSG00000272716	-0.126452	6.17928e-05	RP11-563N4.1
ENSG00000250493	-0.126448	6.18268e-05	RP11-640N11.2
ENSG00000267287	-0.126211	6.38386e-05	RP11-567M16.1
ENSG00000259891	-0.126198	6.39552e-05	CTA-204B4.2
ENSG00000232977	-0.126083	6.49497e-05	LINC00327
ENSG00000259498	-0.125624	6.90867e-05	RP11-244F12.3
ENSG00000232124	-0.125467	7.05634e-05	AP001057.1
ENSG00000256218	-0.125146	7.36604e-05	RP11-1038A11.2
ENSG00000267230	-0.124889	7.6232e-05	RP11-376M2.2
ENSG00000254162	-0.124234	8.31882e-05	RP11-48B3.3
ENSG00000245812	-0.124179	8.37962e-05	RP11-175K6.1
ENSG00000246339	-0.124146	8.41623e-05	EXTL3-AS1
ENSG00000272444	-0.124038	8.53838e-05	RP11-1017G21.6
ENSG00000272983	-0.123958	8.62863e-05	RP11-508N22.12
ENSG00000269936	-0.12392	8.67283e-05	MIR145
ENSG00000250069	-0.123771	8.84566e-05	CTB-131B5.2
ENSG00000237125	-0.123272	9.44904e-05	HAND2-AS1
ENSG00000265242	-0.123025	9.76157e-05	RP11-649A18.7
ENSG00000225889	-0.122736	0.000101404	AC074289.1
ENSG00000270081	-0.121895	0.000113211	RP5-935K16.1
ENSG00000267412	-0.121888	0.000113312	CTC-265F19.2
ENSG00000272473	-0.121523	0.000118837	AC006273.4
ENSG00000241168	-0.12074	0.000131549	RP11-10O22.1
ENSG00000264546	-0.1207	0.000132242	RP11-464D20.6
ENSG00000267939	-0.120667	0.000132802	CTD-2325M2.1
ENSG00000246465	-0.120646	0.000133161	RP11-57A19.2
ENSG00000225855	-0.120636	0.000133342	RUSC1-AS1
ENSG00000234520	-0.120493	0.00013583	AC018464.3
ENSG00000226017	-0.120445	0.000136675	PRICKLE2-AS3
ENSG00000179935	-0.120121	0.000142502	LINC00652
ENSG00000267121	-0.119914	0.000146348	CTD-2020K17.1
ENSG00000264727	-0.119514	0.000154057	RP11-680C21.1
ENSG00000257740	-0.119413	0.000156068	RP11-977G19.12
ENSG00000259104	-0.119317	0.000158013	PTCSC3
ENSG00000205682	-0.119251	0.000159354	RP11-798L4.1
ENSG00000269296	-0.119222	0.000159933	AC005614.3
ENSG00000260948	-0.119191	0.000160575	RP11-552M11.8
ENSG00000229563	-0.119113	0.000162184	RP11-245M24.1
ENSG00000229227	-0.118959	0.000165408	RP11-38L15.2
ENSG00000226125	-0.118584	0.000173505	AC098823.3
ENSG00000261615	-0.118202	0.000182131	CTD-2291D10.1
ENSG00000203506	-0.118171	0.000182851	RBMS3-AS2
ENSG00000272405	-0.118061	0.000185434	RP11-284F21.10
ENSG00000203849	-0.117905	0.000189139	RP11-417J8.6
ENSG00000248434	-0.117863	0.000190147	RP11-553P9.2
ENSG00000261327	-0.117798	0.000191716	RP11-863P13.3
ENSG00000264464	-0.117707	0.000193918	RP11-110H1.8
ENSG00000249383	-0.117694	0.000194241	RP11-1018N14.1
ENSG00000268240	-0.117447	0.000200409	RP11-678G14.4
ENSG00000272356	-0.116937	0.000213702	RP5-1112D6.8
ENSG00000259697	-0.116929	0.000213922	RP11-299H22.1
ENSG00000267943	-0.116748	0.000218835	CTD-2620I22.3
ENSG00000228140	-0.116655	0.000221405	RP3-467K16.4
ENSG00000264635	-0.116205	0.000234233	RP11-769O8.3
ENSG00000204844	-0.115058	0.000270157	FAM74A3
ENSG00000197291	-0.115058	0.000270163	RAMP2-AS1
ENSG00000271738	-0.115014	0.000271631	RP11-137H2.6
ENSG00000248166	-0.114967	0.000273199	AC008984.2
ENSG00000264569	-0.114924	0.000274676	RP13-650J16.1
ENSG00000225548	-0.114869	0.000276543	AC098973.2
ENSG00000260588	-0.114861	0.000276807	RP11-930P14.2
ENSG00000273372	-0.114808	0.000278641	RP11-479O17.10
ENSG00000228223	-0.114095	0.000304222	HCG11
ENSG00000234912	-0.114076	0.000304947	LINC00338
ENSG00000231611	-0.113703	0.000319199	AP006216.11
ENSG00000228065	-0.113269	0.000336627	RP11-222A11.1
ENSG00000270072	-0.113178	0.000340386	RP11-750H9.7
ENSG00000263731	-0.11301	0.000347408	RP11-498C9.15
ENSG00000261826	-0.112769	0.000357765	RP11-691G17.1
ENSG00000234380	-0.112667	0.000362239	AP000330.8
ENSG00000231172	-0.11253	0.000368303	AC007099.1
ENSG00000269842	-0.112384	0.000374861	MIR519A2
ENSG00000228203	-0.112304	0.000378537	RNF144A-AS1
ENSG00000272909	-0.112262	0.000380466	CTD-2555O16.4
ENSG00000237775	-0.111787	0.000402925	DDR1-AS1
ENSG00000259523	-0.111403	0.000421999	RP11-680F8.3
ENSG00000255002	-0.110986	0.00044366	CTD-2509G16.2
ENSG00000262999	-0.110888	0.000448919	CTD-3088G3.6
ENSG00000258807	-0.110715	0.000458328	RP11-1152H15.1
ENSG00000259673	-0.110564	0.000466649	IQCH-AS1
ENSG00000226833	-0.110502	0.000470146	AC097724.3
ENSG00000236069	-0.110475	0.000471667	RP5-1011O1.3
ENSG00000273230	-0.110432	0.000474064	RP11-1246C19.1
ENSG00000226335	-0.110197	0.000487551	XXyac-YX155B6.6
ENSG00000203386	-0.109936	0.000502889	AC009499.1
ENSG00000272054	-0.10991	0.000504468	RP11-423P10.2
ENSG00000259342	-0.10987	0.000506855	RP11-519G16.5
ENSG00000255118	-0.109551	0.000526389	RP11-703H8.7
ENSG00000271755	-0.109371	0.000537728	RP1-153G14.4
ENSG00000235813	-0.109316	0.000541254	RP11-308B5.2
ENSG00000231806	-0.109186	0.000549644	PCAT7
ENSG00000267033	-0.10868	0.000583434	CTD-2562J15.4
ENSG00000224699	-0.108522	0.000594329	LAMTOR5-AS1
ENSG00000268756	-0.108476	0.000597561	AC104534.2
ENSG00000237339	-0.108466	0.00059825	RP11-98L5.2
ENSG00000269086	-0.108262	0.000612737	CTC-523E23.5
ENSG00000261068	-0.108078	0.000626096	RP11-7K24.3
ENSG00000272476	-0.107397	0.000677912	RP1-191J18.66
ENSG00000261338	-0.106123	0.000785591	RP11-378A13.1
ENSG00000259380	-0.105035	0.000889834	RP11-346D14.1
ENSG00000203364	-0.104898	0.00090385	RP11-370F5.4
ENSG00000205500	-0.104663	0.000928353	AC013472.3
ENSG00000244198	-0.104502	0.000945516	RP4-545C24.1
ENSG00000272720	-0.10431	0.000966295	CTA-228A9.3
ENSG00000227463	-0.104277	0.000969978	RP11-158D2.2
ENSG00000225746	-0.104237	0.000974415	AL132709.5
ENSG00000271646	-0.103911	0.00101093	RP11-326I11.3
ENSG00000241570	-0.103871	0.0010156	RP11-372E1.6
ENSG00000248986	-0.103804	0.0010233	RP11-774O3.1
ENSG00000231826	-0.1038	0.00102377	AC016735.2
ENSG00000273381	-0.103472	0.00106232	RP11-305L7.7
ENSG00000250241	-0.102745	0.00115252	RP11-9G1.3
ENSG00000259627	-0.102716	0.00115625	RP11-244F12.2
ENSG00000234899	-0.102674	0.00116169	SOX9-AS1
ENSG00000235749	-0.102431	0.00119373	RP11-634B7.4
ENSG00000261670	-0.102254	0.0012175	RP11-1C8.5
ENSG00000226312	-0.101885	0.00126853	CFLAR-AS1
ENSG00000253284	-0.101853	0.00127294	RP11-282K24.3
ENSG00000231674	-0.101754	0.00128704	LINC00410
ENSG00000250132	-0.101626	0.00130538	RP11-359B12.2
ENSG00000243081	-0.101195	0.00136913	RP11-231E6.1
ENSG00000224424	-0.101047	0.0013916	PRKAR2A-AS1
ENSG00000248319	-0.100443	0.00148721	RP11-205M3.3
ENSG00000261420	-0.100321	0.00150727	RP1-168L15.5
ENSG00000226328	-0.0999031	0.00157767	CTA-217C2.1
ENSG00000203601	-0.0998249	0.00159118	LINC00970
ENSG00000271933	-0.0996021	0.00163026	RP11-338I21.1
ENSG00000265702	-0.0995753	0.00163502	RP11-156L14.1
ENSG00000232712	-0.0992187	0.0016996	RP4-777D9.2
ENSG00000236778	-0.0990036	0.00173968	INTS6-AS1
ENSG00000267432	-0.0989828	0.00174359	RP11-559N14.5
ENSG00000253712	-0.098921	0.00175529	RP11-697M17.2
ENSG00000258017	-0.0986547	0.00180654	RP11-386G11.10
ENSG00000265168	-0.0985922	0.00181876	RP11-192H23.5
ENSG00000228862	-0.0983415	0.00186853	RP11-91I20.3
ENSG00000259994	-0.0982543	0.00188614	RP11-305E6.4
ENSG00000235652	-0.098181	0.00190107	RP11-545I5.3
ENSG00000230461	-0.0981141	0.00191478	PROX1-AS1
ENSG00000228918	-0.0980704	0.00192379	GS1-122H1.2
ENSG00000268164	-0.0978748	0.00196457	CTD-2337J16.1
ENSG00000251602	-0.0975	0.00204496	RP11-521B24.3
ENSG00000273218	-0.0974312	0.00206003	LLNLR-246C6.1
ENSG00000175898	-0.0973967	0.00206762	CTD-2369P2.2
ENSG00000269482	-0.097351	0.00207774	Z69720.2
ENSG00000258929	-0.0971713	0.00211792	RP11-58E21.3
ENSG00000234350	-0.0969378	0.00217116	AC007405.4
ENSG00000272565	-0.0968894	0.00218236	RP11-485G4.2
ENSG00000226758	-0.0964807	0.00227902	DISC1-IT1
ENSG00000214894	-0.0964041	0.00229755	LINC00243
ENSG00000261848	-0.0963069	0.00232129	CTD-2309O5.3
ENSG00000153363	-0.0962538	0.00233434	LINC00467
ENSG00000271992	-0.0962418	0.00233729	RP11-42O15.3
ENSG00000272182	-0.0961894	0.00235026	RP11-802O23.3
ENSG00000226200	-0.096046	0.00238609	RP11-50E11.3
ENSG00000215246	-0.096037	0.00238835	RP11-43F13.3
ENSG00000261324	-0.0958725	0.00243009	RP11-174G6.5
ENSG00000258768	-0.0954692	0.00253527	CTD-2292M16.8
ENSG00000214559	-0.0949894	0.0026658	RP11-323J4.1
ENSG00000243150	-0.0945285	0.00279695	RP11-538P18.2
ENSG00000229717	-0.0945004	0.00280513	RP11-556N4.1
ENSG00000233086	-0.0944627	0.00281613	RP11-375O18.2
ENSG00000272846	-0.094333	0.00285433	RP11-701H24.10
ENSG00000269091	-0.0943234	0.00285717	CTD-2126E3.3
ENSG00000236423	-0.0941922	0.00289631	LINC01134
ENSG00000267104	-0.09405	0.00293928	TBC1D3P1-DHX40P1
ENSG00000258702	-0.0939865	0.00295866	RP11-433J8.1
ENSG00000258593	-0.0939276	0.00297676	CTD-3051D23.4
ENSG00000260448	-0.0939154	0.00298049	RP11-449H11.1
ENSG00000240057	-0.0937485	0.00303234	RP11-572M11.4
ENSG00000264456	-0.093733	0.00303718	RP11-848P1.2
ENSG00000234597	-0.0933881	0.00314707	AC010096.1
ENSG00000205231	-0.0929992	0.00327533	TTLL10-AS1
ENSG00000249348	-0.0929095	0.00330557	UGDH-AS1
ENSG00000272211	-0.0928381	0.00332983	RP11-347P5.1
ENSG00000234913	-0.0926664	0.00338879	XXbac-B476C20.13
ENSG00000223401	-0.0923795	0.00348951	RP11-211G3.2
ENSG00000225138	-0.0923598	0.00349652	CTD-2228K2.7
ENSG00000260482	-0.092262	0.00353153	CTD-2196E14.9
ENSG00000249476	-0.0918068	0.00369867	CTD-2587M2.1
ENSG00000230438	-0.0916677	0.00375116	RP11-420G6.4
ENSG00000232564	-0.0916335	0.00376418	RP4-591N18.2
ENSG00000259692	-0.0916115	0.00377256	RP11-499F3.2
ENSG00000240405	-0.0911715	0.00394399	RP11-460N16.1
ENSG00000262732	-0.0911282	0.00396124	CTD-2135D7.2
ENSG00000263904	-0.0909307	0.00404077	RP11-344B2.3
ENSG00000250198	-0.0907116	0.00413068	RP11-143A12.3
ENSG00000249356	-0.0905451	0.00420024	RP11-21I10.2
ENSG00000237248	-0.090506	0.0042167	LINC00987
ENSG00000249532	-0.090438	0.00424549	MIR302B
ENSG00000248092	-0.0903973	0.00426283	NNT-AS1
ENSG00000227502	-0.0903783	0.00427096	RP1-249H1.4
ENSG00000261654	-0.0897435	0.00455005	RP11-96K19.4
ENSG00000237975	-0.0896175	0.00460738	FLG-AS1
ENSG00000264739	-0.0895934	0.00461844	RP11-138I1.2
ENSG00000236532	-0.0893385	0.00473667	AL035610.2
ENSG00000243069	-0.0892622	0.00477258	ARHGEF26-AS1
ENSG00000225506	-0.0892564	0.00477534	CYP4A22-AS1
ENSG00000267011	-0.0890167	0.00488984	CTB-50L17.16
ENSG00000260493	-0.0887368	0.00502667	RP11-219B4.7
ENSG00000260235	-0.0886629	0.00506339	CTD-2026K11.3
ENSG00000228013	-0.0885183	0.00513591	RP11-350G8.5
ENSG00000260790	-0.0883861	0.00520304	RP11-21M24.2
ENSG00000237298	-0.0883525	0.00522022	TTN-AS1
ENSG00000271975	-0.0882453	0.00527535	RP11-383J24.6
ENSG00000267452	-0.0881619	0.00531865	RP11-1018N14.5
ENSG00000227733	-0.0880288	0.00538841	RP4-565E6.1
ENSG00000256193	-0.0879509	0.00542959	LINC00507
ENSG00000267549	-0.0876796	0.00557532	AC006116.17
ENSG00000227674	-0.0876642	0.00558365	LINC00355
ENSG00000272173	-0.0876605	0.00558568	U47924.31
ENSG00000203527	-0.0873188	0.00577452	Z99756.1
ENSG00000249500	-0.0872719	0.0058009	RP11-340B18.1
ENSG00000254561	-0.0872444	0.00581639	RP11-196E1.3
ENSG00000235823	-0.0872001	0.00584146	LINC00263
ENSG00000267353	-0.0871197	0.00588722	CTD-2162K18.3
ENSG00000257398	-0.0869232	0.00600033	RP11-554D14.6
ENSG00000203620	-0.0867768	0.00608587	RP11-84A19.2
ENSG00000233825	-0.0867207	0.00611894	RP11-135A24.4
ENSG00000245330	-0.0866603	0.00615476	KB-1471A8.1
ENSG00000266290	-0.0866008	0.00619019	RP11-159D12.10
ENSG00000249835	-0.0865405	0.0062263	VCAN-AS1
ENSG00000243410	-0.0863128	0.00636431	RP11-245J9.4
ENSG00000226954	-0.0853478	0.00698038	RP5-983L19.2
ENSG00000223525	-0.0853246	0.00699584	RABGAP1L-IT1
ENSG00000254682	-0.0853029	0.00701028	RP11-660L16.2
ENSG00000179859	-0.0849719	0.00723449	AC025335.1
ENSG00000250790	-0.0849613	0.00724176	RP11-46H11.3
ENSG00000229556	-0.0846187	0.00748074	RP11-363G2.4
ENSG00000261533	-0.0841728	0.00780236	RP11-15N24.4
ENSG00000260008	-0.0841583	0.00781299	RP11-732A21.2
ENSG00000249328	-0.0841342	0.00783077	RP11-26J3.1
ENSG00000205054	-0.0840937	0.00786072	LINC01121
ENSG00000250312	-0.0840176	0.00791717	ZNF718
ENSG00000268549	-0.0837184	0.00814279	RP11-295P9.8
ENSG00000271851	-0.0835896	0.00824168	RP11-565F19.2
ENSG00000249106	-0.0835479	0.00827389	RP11-806K15.1
ENSG00000179082	-0.0832217	0.00853003	C9orf106
ENSG00000203288	-0.0830509	0.00866695	RP11-98D18.9
ENSG00000257354	-0.0830308	0.00868316	RP11-631N16.2
ENSG00000262185	-0.0827548	0.00890893	RP11-462G12.1
ENSG00000267502	-0.0827307	0.00892888	CTC-550B14.8
ENSG00000260316	-0.0826418	0.00900287	LA16c-306A4.2
ENSG00000234449	-0.0825897	0.00904644	RP11-706O15.3
ENSG00000254741	-0.0825804	0.00905423	RP11-661A12.7
ENSG00000226053	-0.0821057	0.00946059	RP5-1070A16.1
ENSG00000261211	-0.0818917	0.00964907	RP1-80N2.3
ENSG00000228308	-0.0818776	0.0096616	RP11-255G21.1
ENSG00000260372	-0.0816101	0.00990215	AQP4-AS1
ENSG00000259771	-0.0812875	0.0101993	RP11-429D19.1
ENSG00000251381	-0.0812807	0.0102056	LINC00958
ENSG00000268686	-0.0806767	0.0107837	AC010524.2
ENSG00000236682	-0.0800431	0.0114211	AC068282.3
ENSG00000231711	-0.0799277	0.0115407	LINC00899
ENSG00000259583	-0.0794099	0.0120913	RP11-66B24.4
ENSG00000261801	-0.0791409	0.0123863	LOXL1-AS1
ENSG00000225465	-0.0788563	0.0127055	RFPL1S
ENSG00000227214	-0.0785918	0.0130086	HCG15
ENSG00000251504	-0.0785044	0.0131101	LINC01099
ENSG00000203650	-0.0784641	0.0131571	RP4-562J12.2
ENSG00000252690	-0.0783898	0.0132443	SCARNA15
ENSG00000267957	-0.0780053	0.0137034	RP11-178G16.4
ENSG00000261879	-0.0778695	0.013869	RP11-333E1.1
ENSG00000261519	-0.0778411	0.0139038	Y_RNA
ENSG00000265912	-0.0777829	0.0139754	RP11-583F2.2
ENSG00000260388	-0.0777604	0.0140032	LINC00562
ENSG00000272544	-0.0776745	0.0141097	CTA-357J21.1
ENSG00000273290	-0.0776705	0.0141146	CTC-297N7.8
ENSG00000267571	-0.0776642	0.0141225	AC104532.4
ENSG00000152487	-0.0776493	0.014141	ARL5B-AS1
ENSG00000237390	-0.0776443	0.0141473	RP11-139I14.2
ENSG00000226891	-0.0775712	0.0142386	RP11-182I10.3
ENSG00000272892	-0.0773953	0.0144607	RP11-57G10.8
ENSG00000262152	-0.0771072	0.014831	LINC00514
ENSG00000234377	-0.0770889	0.0148547	RNF219-AS1
ENSG00000259764	-0.0768553	0.0151616	RP11-299G20.3
ENSG00000233296	-0.0763685	0.0158188	AC092159.2
ENSG00000183308	-0.0762824	0.0159377	AC005037.3
ENSG00000170161	-0.0762689	0.0159563	RP11-262H14.4
ENSG00000229951	-0.0762186	0.0160262	AC104695.3
ENSG00000257815	-0.0761689	0.0160954	RP11-611E13.2
ENSG00000225860	-0.0758103	0.0166031	RP11-1018N14.2
ENSG00000259641	-0.0756778	0.0167942	RP11-279F6.3
ENSG00000237413	-0.0752966	0.0173548	RP11-183M13.1
ENSG00000253505	-0.0747948	0.0181177	CTA-398F10.1
ENSG00000270866	-0.074754	0.0181811	RP11-706J10.2
ENSG00000185044	-0.0746062	0.018412	RP11-435B5.4
ENSG00000270055	-0.0745981	0.0184247	CTD-3092A11.2
ENSG00000246851	-0.07455	0.0185005	RP11-544A12.8
ENSG00000237742	-0.0744569	0.0186479	RP11-624M8.1
ENSG00000257475	-0.0743964	0.0187442	RP11-983P16.2
ENSG00000246174	-0.0743663	0.0187923	KCTD21-AS1
ENSG00000264812	-0.0743045	0.0188913	RP13-20L14.4
ENSG00000269473	-0.0742802	0.0189304	CTD-2619J13.19
ENSG00000231189	-0.0742642	0.0189562	AC013448.1
ENSG00000260852	-0.0736436	0.0199797	FBXL19-AS1
ENSG00000212663	-0.0733179	0.0205359	RP1-122K4.3
ENSG00000258754	-0.0729909	0.0211077	CTD-3049M7.1
ENSG00000230709	-0.0727444	0.0215479	AC104024.1
ENSG00000234327	-0.0727271	0.0215791	AC012146.7
ENSG00000261177	-0.0727101	0.0216098	RP11-805I24.1
ENSG00000249267	-0.0726693	0.0216837	LINC00939
ENSG00000272657	-0.0724639	0.0220585	AP000320.7
ENSG00000215162	-0.0721645	0.0226151	LINC00269
ENSG00000250397	-0.0720234	0.0228815	RP11-1391J7.1
ENSG00000224738	-0.0719187	0.0230812	AC099850.1
ENSG00000233452	-0.0719013	0.0231145	STXBP5-AS1
ENSG00000206573	-0.0717182	0.0234674	SETD5-AS1
ENSG00000267080	-0.0715865	0.0237242	ASB16-AS1
ENSG00000266926	-0.071188	0.024516	AC005943.4
ENSG00000223396	-0.0711803	0.0245314	RPS10P7
ENSG00000188971	-0.0710896	0.0247149	RP11-427H3.3
ENSG00000268460	-0.0708176	0.0252723	AC006262.6
ENSG00000235706	-0.0706201	0.0256838	DICER1-AS1
ENSG00000258765	-0.0706003	0.0257255	RP11-692C24.2
ENSG00000223770	-0.070144	0.0266995	MIR1255B1
ENSG00000226913	-0.0699246	0.0271792	BSN-AS2
ENSG00000261098	-0.0698884	0.0272592	RP11-819C21.1
ENSG00000266527	-0.0696321	0.0278302	RP11-138P22.1
ENSG00000260913	-0.0694066	0.0283412	RP11-243E13.1
ENSG00000271167	-0.0691012	0.0290461	LINC01109
ENSG00000253490	-0.0689694	0.029355	AC145110.1
ENSG00000179743	-0.0684651	0.030563	RP11-169K16.9
ENSG00000227252	-0.0683899	0.0307467	AC105760.2
ENSG00000237357	-0.068227	0.0311477	RP11-475I24.3
ENSG00000232079	-0.0678111	0.0321926	AL035610.1
ENSG00000231663	-0.0677814	0.0322683	RP5-827C21.4
ENSG00000226245	-0.0676412	0.0326279	ZNF32-AS1
ENSG00000261777	-0.0675735	0.0328027	RP11-529K1.2
ENSG00000259723	-0.0674875	0.0330262	RP5-823G15.5
ENSG00000231703	-0.0674733	0.0330631	RP4-669H2.1
ENSG00000258170	-0.0673545	0.033374	RP11-263K4.5
ENSG00000263986	-0.0672482	0.0336543	RP11-746M1.1
ENSG00000257553	-0.0671384	0.033946	RP11-603J24.17
ENSG00000271614	-0.0669974	0.0343235	LINC00936
ENSG00000261889	-0.0669784	0.0343749	RP11-473M20.16
ENSG00000232611	-0.0667392	0.0350243	RP11-1114A5.4
ENSG00000260088	-0.06672	0.035077	RP11-92G12.3
ENSG00000265799	-0.0664184	0.0359121	RP11-387H17.6
ENSG00000230105	-0.066184	0.036573	RP11-431N15.2
ENSG00000229852	-0.0659985	0.037103	RP11-398K22.12
ENSG00000215386	-0.0658856	0.0374288	LINC00478
ENSG00000238261	-0.0656739	0.0380465	RP11-435B5.5
ENSG00000231683	-0.0656317	0.0381708	RP1-27K12.2
ENSG00000258081	-0.065449	0.0387121	RP11-384J4.2
ENSG00000227007	-0.065188	0.0394968	AC105253.1
ENSG00000223949	-0.0648934	0.0403987	RP11-24J23.2
ENSG00000261003	-0.0648012	0.0406845	RP1-140C12.2
ENSG00000203585	-0.0646446	0.0411741	RP11-542B15.1
ENSG00000254187	-0.0646143	0.0412693	CTB-78F1.1
ENSG00000244675	-0.0645373	0.0415123	AC108676.1
ENSG00000230454	-0.0644908	0.0416597	U73166.2
ENSG00000249429	-0.0641085	0.0428875	CTD-2050E21.1
ENSG00000267423	-0.0640534	0.0430667	AC005616.2
ENSG00000244479	-0.0639791	0.0433097	OR2A1-AS1
ENSG00000236989	-0.0638478	0.0437419	AC142119.1
ENSG00000273271	-0.0637233	0.0441552	AP000254.8
ENSG00000224810	-0.0632659	0.0457015	RP11-538D16.2
ENSG00000176320	-0.0631843	0.0459823	RP11-404O13.5
ENSG00000268575	-0.0628596	0.0471131	RP1-283E3.8
ENSG00000265907	-0.0627965	0.0473357	RP11-737O24.2
ENSG00000233639	-0.0627625	0.0474558	LINC01158
ENSG00000224945	-0.0627225	0.0475976	RP11-82L18.2
ENSG00000251379	-0.0626354	0.0479076	RP11-484O2.1
ENSG00000246145	-0.0625346	0.0482685	RP11-346I3.4
ENSG00000203325	-0.0625292	0.0482879	RP11-277A4.4
ENSG00000271335	-0.0624493	0.0485758	RP11-324I22.4
ENSG00000221817	-0.062421	0.048678	RP11-137L10.6
ENSG00000257605	-0.0622312	0.0493685	RP11-680A11.5
ENSG00000175611	-0.0621379	0.0497108	LINC00476
