# Supplementary material for: Dissecting the Invasion-Associated Long Non-coding RNAs Using Single-Cell RNA-Seq Data of Glioblastoma
Source: Front Genet. 2021 Jan 11;11:633455. doi: 10.3389/fgene.2020.633455 (PMC7831882; doi:10.3389/fgene.2020.633455)
Supplement: Supplementary file 4 [file Table_4.XLSX]

## Sheet: Upregulated PCGs
Ensembl_ID	Pr(>Chisq)	coef	ci.hi	ci.lo	fdr	Entrez_ID	gene_short_name
ENSG00000171130	0	2.82763	2.94511	2.71014	0	155066	ATP6V0E2
ENSG00000132692	0	4.73234	4.81733	4.64734	0	63827	BCAN
ENSG00000125462	0	4.95334	5.04218	4.86451	0	10485	C1orf61
ENSG00000122786	0	1.94155	2.01447	1.86863	0	800	CALD1
ENSG00000122565	0	2.82606	2.95929	2.69282	0	11335	CBX3
ENSG00000094916	0	2.44916	2.53729	2.36102	0	23468	CBX5
ENSG00000118971	0	3.41987	3.51438	3.32536	0	894	CCND2
ENSG00000170558	0	2.87679	2.9458	2.80777	0	1000	CDH2
ENSG00000166165	0	4.61781	4.78169	4.45393	0	1152	CKB
ENSG00000105270	0	1.44846	1.51284	1.38408	0	25999	CLIP3
ENSG00000117519	0	4.6763	4.78906	4.56355	0	1266	CNN3
ENSG00000182809	0	3.17023	3.25752	3.08295	0	1397	CRIP2
ENSG00000085733	0	2.38913	2.50403	2.27423	0	2017	CTTN
ENSG00000230456	0	2.31096	2.43076	2.19115	0	100616237	DDR1
ENSG00000130226	0	2.25858	2.32108	2.19608	0	1804	DPP6
ENSG00000262102	0	2.30132	2.39504	2.20761	0	92126	DSEL
ENSG00000006468	0	2.91105	2.97061	2.8515	0	2115	ETV1
ENSG00000137726	0	5.06603	5.14202	4.99005	0	53826	FXYD6
ENSG00000104290	0	1.86838	1.94527	1.7915	0	7976	FZD3
ENSG00000135052	0	2.01225	2.0728	1.95169	0	51280	GOLM1
ENSG00000046653	0	4.7876	5.00415	4.57105	0	2824	GPM6B
ENSG00000167191	0	1.81052	1.99231	1.62874	0	51704	GPRC5B
ENSG00000120251	0	2.16108	2.22827	2.09389	0	2891	GRIA2
ENSG00000129351	0	2.05023	2.15007	1.95039	0	3609	ILF3
ENSG00000105855	0	3.00846	3.09739	2.91952	0	3696	ITGB8
ENSG00000111716	0	2.81933	2.97357	2.66508	0	3945	LDHB
ENSG00000050405	0	2.96401	3.04888	2.87914	0	51474	LIMA1
ENSG00000262515	0	1.34809	1.39362	1.30255	0	23284	LPHN3
ENSG00000185565	0	1.83276	1.89386	1.77165	0	4045	LSAMP
ENSG00000179222	0	4.20322	4.29823	4.10821	0	9500	MAGED1
ENSG00000131711	0	2.6739	2.7864	2.56139	0	4131	MAP1B
ENSG00000264872	0	4.07194	4.1885	3.95539	0	4232	MEST
ENSG00000213190	0	3.4316	3.52291	3.34029	0	10962	MLLT11
ENSG00000262279	0	2.32843	2.46861	2.18825	0	4684	NCAM1
ENSG00000162599	0	2.14575	2.23728	2.05421	0	4774	NFIA
ENSG00000147862	0	2.54728	2.60401	2.49055	0	4781	NFIB
ENSG00000166681	0	3.85824	3.99564	3.72083	0	27018	NGFRAP1
ENSG00000239672	0	3.46822	3.60161	3.33483	0	4830	NME1
ENSG00000147140	0	2.08869	2.19928	1.97809	0	4841	NONO
ENSG00000139910	0	3.41272	3.48141	3.34402	0	4857	NOVA1
ENSG00000134986	0	2.86893	2.94032	2.79754	0	9315	NREP
ENSG00000167815	0	3.85959	3.99451	3.72468	0	7001	PRDX2
ENSG00000105894	0	5.2167	5.35102	5.08238	0	5764	PTN
ENSG00000105426	0	3.03154	3.10081	2.96227	0	5802	PTPRS
ENSG00000106278	0	6.07969	6.13434	6.02504	0	5803	PTPRZ1
ENSG00000145284	0	2.46951	2.58763	2.35138	0	79966	SCD5
ENSG00000104112	0	2.61637	2.68402	2.54871	0	29106	SCG3
ENSG00000112902	0	1.89871	1.96305	1.83437	0	9037	SEMA5A
ENSG00000135919	0	2.97905	3.05537	2.90272	0	5270	SERPINE2
ENSG00000181449	0	1.92586	1.97676	1.87495	0	6657	SOX2
ENSG00000124766	0	3.26251	3.34209	3.18293	0	6659	SOX4
ENSG00000115306	0	1.39373	1.46366	1.3238	0	6711	SPTBN1
ENSG00000075142	0	3.40662	3.55224	3.261	0	6717	SRI
ENSG00000197457	0	1.64345	1.68905	1.59785	0	50861	STMN3
ENSG00000132718	0	2.51197	2.62235	2.40159	0	23208	SYT11
ENSG00000196628	0	2.26014	2.35556	2.16473	0	6925	TCF4
ENSG00000071575	0	3.2044	3.27655	3.13225	0	28951	TRIB2
ENSG00000100505	0	2.9884	3.07226	2.90453	0	114088	TRIM9
ENSG00000102804	0	3.99715	4.11808	3.87622	0	8848	TSC22D1
ENSG00000140391	0	2.58978	2.71934	2.46021	0	10099	TSPAN3
ENSG00000156298	0	3.67823	3.78555	3.57092	0	7102	TSPAN7
ENSG00000167552	0	5.02404	5.21632	4.83176	0	7846	TUBA1A
ENSG00000137267	0	3.67576	3.80356	3.54795	0	7280	TUBB2A
ENSG00000137285	0	6.26245	6.36247	6.16242	0	347733	TUBB2B
ENSG00000198211	0	3.91188	3.99407	3.8297	0	10381	TUBB3
ENSG00000154277	0	3.36381	3.49836	3.22926	0	7345	UCHL1
ENSG00000038427	0	2.30222	2.4031	2.20135	0	1462	VCAN
ENSG00000108953	0	2.07986	2.18796	1.97176	0	7531	YWHAE
ENSG00000148143	0	1.58873	1.64451	1.53295	0	58499	ZNF462
ENSG00000105696	2.47032822920623e-323	2.28983	2.36413	2.21553	1.10176639022598e-321	25789	TMEM59L
ENSG00000148516	4.94065645841247e-323	2.03985	2.10897	1.97073	2.18377015461831e-321	100996668	ZEB1
ENSG00000129244	1.03753785626662e-322	2.02154	2.09932	1.94375	4.56516656757312e-321	482	ATP1B2
ENSG00000070087	2.41301661428865e-320	3.43152	3.55361	3.30942	1.04970669312369e-318	5217	PFN2
ENSG00000114115	2.30584883504922e-318	2.9615	3.05868	2.86432	9.95517622494384e-317	5947	RBP1
ENSG00000133026	3.77576824127381e-318	1.56096	1.60956	1.51236	1.62400617892789e-316	4628	MYH10
ENSG00000166341	1.23079435099847e-316	1.08284	1.12254	1.04315	5.273976843426e-315	8642	DCHS1
ENSG00000139116	1.13333770870482e-315	1.68386	1.75199	1.61572	4.80241360220515e-314	55605	KIF21A
ENSG00000189043	1.71349919940577e-315	1.98639	2.09799	1.87479	7.23400160163689e-314	4697	NDUFA4
ENSG00000173402	1.63970048641752e-314	1.6613	1.72483	1.59777	6.87172647074361e-313	1605	DAG1
ENSG00000182670	3.83706859144907e-312	1.99603	2.0932	1.89887	1.60218619542951e-310	286495	TTC3
ENSG00000197121	1.04289025434914e-311	1.67139	1.73618	1.60661	4.33880269091219e-310	80055	PGAP1
ENSG00000172270	3.89697904432772e-311	2.05874	2.17318	1.9443	0	682	BSG
ENSG00000100320	4.93287047305806e-310	1.32865	1.37218	1.28513	0	23543	RBFOX2
ENSG00000169760	0	1.72185	1.78936	1.65435	7.08809e-308	22871	NLGN1
ENSG00000049449	1.53728e-303	2.76649	2.86618	2.6668	6.23687e-302	440034	RCN1
ENSG00000125675	2.88757e-301	1.76228	1.83058	1.69397	1.16326e-299	2892	GRIA3
ENSG00000038382	1.61366e-300	1.27434	1.33108	1.2176	6.45521e-299	7204	TRIO
ENSG00000179195	2.85344e-299	2.16923	2.26297	2.07549	1.12963e-297	144348	ZNF664
ENSG00000206511	3.65461e-297	1.35434	1.40715	1.30152	1.44181e-295	2550	GABBR1
ENSG00000127616	4.82698e-297	1.74353	1.82097	1.66608	1.89778e-295	6597	SMARCA4
ENSG00000203879	9.09342e-294	2.00998	2.11822	1.90173	3.50296e-292	2664	GDI1
ENSG00000147588	1.08865e-293	3.37681	3.4987	3.25492	4.17962e-292	5375	PMP2
ENSG00000138443	1.73461e-293	1.89896	1.98984	1.80808	6.61522e-292	10152	ABI2
ENSG00000103034	8.22009e-293	1.97291	2.03739	1.90842	3.12445e-291	65009	NDRG4
ENSG00000196465	4.13236e-292	2.106	2.18106	2.03093	1.56551e-290	140465	MYL6B
ENSG00000134824	1.27505e-291	1.56298	1.61867	1.50729	4.81448e-290	9415	FADS2
ENSG00000155368	2.63915e-291	3.06886	3.24028	2.89745	9.93241e-290	1622	DBI
ENSG00000054654	2.8799e-291	1.08664	1.14902	1.02425	1.08029e-289	23224	SYNE2
ENSG00000166780	5.29577e-290	2.23454	2.32364	2.14543	1.97358e-288	89927	C16orf45
ENSG00000070018	7.97924e-290	1.20333	1.25599	1.15067	2.96398e-288	4040	LRP6
ENSG00000135446	9.53292e-290	2.87377	2.99664	2.75089	3.52965e-288	1019	CDK4
ENSG00000154380	1.88078e-281	1.55157	1.6302	1.47294	6.68261e-280	55740	ENAH
ENSG00000205336	3.20083e-280	2.44427	2.57189	2.31665	1.12679e-278	9289	GPR56
ENSG00000197694	1.02243e-276	1.57199	1.64347	1.5005	3.57725e-275	6709	SPTAN1
ENSG00000198420	1.69086e-276	1.85528	1.93253	1.77803	5.87999e-275	101930003	FAM115A
ENSG00000164106	9.0853e-274	3.17191	3.29227	3.05155	3.11212e-272	11341	SCRG1
ENSG00000106153	1.78141e-273	2.18783	2.34199	2.03366	6.06582e-272	51142	CHCHD2
ENSG00000166532	2.26975e-273	1.62246	1.68542	1.55951	7.70569e-272	57494	RIMKLB
ENSG00000089693	2.36503e-273	2.38698	2.52311	2.25085	8.00541e-272	8079	MLF2
ENSG00000104341	3.29751e-273	1.96808	2.04255	1.89361	1.11289e-271	55353	LAPTM4B
ENSG00000183044	6.21834e-273	1.8656	1.93832	1.79289	2.09247e-271	18	ABAT
ENSG00000159335	1.31962e-272	1.43304	1.48585	1.38023	4.4275e-271	5763	PTMS
ENSG00000196338	9.22233e-272	2.12686	2.22297	2.03076	3.08516e-270	54413	NLGN3
ENSG00000175130	9.25276e-272	2.43296	2.56208	2.30385	3.08632e-270	65108	MARCKSL1
ENSG00000117906	1.76892e-271	2.78102	2.90044	2.6616	5.88321e-270	5955	RCN2
ENSG00000140262	4.14182e-269	2.44901	2.57347	2.32456	1.35778e-267	6938	TCF12
ENSG00000124181	4.64898e-266	1.24683	1.31286	1.1808	1.49828e-264	5335	PLCG1
ENSG00000113387	4.75808e-264	2.2523	2.37055	2.13404	1.51636e-262	10923	SUB1
ENSG00000111678	1.8242e-263	2.54668	2.66186	2.4315	5.78134e-262	113246	C12orf57
ENSG00000138758	5.30562e-263	1.76824	1.8424	1.69407	1.67684e-261	55752	44085
ENSG00000151276	2.94251e-262	1.20231	1.24931	1.15531	9.27417e-261	9223	MAGI1
ENSG00000079462	1.04012e-261	2.67013	2.77238	2.56788	3.26923e-260	5050	PAFAH1B3
ENSG00000163069	3.88116e-260	2.18498	2.29651	2.07344	1.21323e-258	6443	SGCB
ENSG00000157224	6.62248e-260	1.57836	1.63992	1.5168	2.06452e-258	9069	CLDN12
ENSG00000169604	1.90229e-258	1.37532	1.42611	1.32453	5.8822e-257	84168	ANTXR1
ENSG00000122642	3.04176e-258	2.07206	2.16638	1.97775	9.35506e-257	11328	FKBP9
ENSG00000166086	4.1126e-258	1.24341	1.37454	1.11227	1.26145e-256	83700	JAM3
ENSG00000179604	1.66717e-257	1.97599	2.04471	1.90727	5.08642e-256	23580	CDC42EP4
ENSG00000167775	1.54009e-255	2.23772	2.31232	2.16311	4.66143e-254	51293	CD320
ENSG00000146731	2.32027e-255	2.49462	2.6368	2.35244	7.00428e-254	908	CCT6A
ENSG00000110436	2.65963e-255	1.59461	1.6625	1.52672	8.00758e-254	6506	SLC1A2
ENSG00000152583	3.69646e-255	2.7656	2.85271	2.67849	1.1071e-253	8404	SPARCL1
ENSG00000101384	4.84045e-254	1.57942	1.63764	1.52119	1.44594e-252	182	JAG1
ENSG00000072134	2.94057e-253	1.72555	1.82254	1.62855	8.71582e-252	100874309	EPN2
ENSG00000114200	1.18334e-251	2.2454	2.32959	2.16121	3.48034e-250	590	BCHE
ENSG00000187068	3.13166e-250	1.76779	1.85239	1.6832	9.1635e-249	285382	C3orf70
ENSG00000095637	1.47824e-249	1.2632	1.31217	1.21423	4.31444e-248	10580	SORBS1
ENSG00000139289	1.1512e-248	2.16093	2.26949	2.05237	3.34286e-247	22822	PHLDA1
ENSG00000182768	2.15868e-247	2.61805	2.75408	2.48202	6.18985e-246	51335	NGRN
ENSG00000166508	2.77715e-246	2.44031	2.55231	2.3283	7.90383e-245	4176	MCM7
ENSG00000170899	5.55572e-246	2.44067	2.52803	2.35331	1.57725e-244	2941	GSTA4
ENSG00000132432	3.0644e-245	3.585	3.75727	3.41273	8.65674e-244	23480	SEC61G
ENSG00000128050	1.57939e-244	2.1711	2.2774	2.0648	4.43975e-243	10606	PAICS
ENSG00000147044	1.95056e-244	1.0278	1.07221	0.98338	5.46969e-243	8573	CASK
ENSG00000152556	9.86576e-243	1.74195	1.81112	1.67278	2.75303e-241	5213	PFKM
ENSG00000008441	1.21225e-242	1.17075	1.23421	1.10729	3.37454e-241	4784	NFIX
ENSG00000068745	3.91632e-242	2.56299	2.69601	2.42998	1.08754e-240	51447	IP6K2
ENSG00000240694	5.64619e-241	1.82767	1.92445	1.73089	1.55658e-239	10687	PNMA2
ENSG00000054523	2.70015e-240	1.56789	1.65549	1.4803	7.39053e-239	23095	KIF1B
ENSG00000152578	4.46787e-240	1.44077	1.50161	1.37992	1.21997e-238	2893	GRIA4
ENSG00000224156	2.88676e-239	2.59851	2.76088	2.43614	7.86367e-238	203068	TUBB
ENSG00000133169	4.14465e-239	2.83474	2.94979	2.71968	1.12634e-237	55859	BEX1
ENSG00000164466	6.57639e-239	1.95825	2.05658	1.85992	1.77874e-237	94081	SFXN1
ENSG00000229061	1.06761e-238	2.08862	2.1803	1.99694	2.87401e-237	79969	ATAT1
ENSG00000124422	3.85483e-238	1.52808	1.61049	1.44566	1.03286e-236	23326	USP22
ENSG00000181722	3.53484e-236	2.0102	2.10841	1.912	9.40515e-235	26137	ZBTB20
ENSG00000151729	8.22503e-234	1.86891	1.97	1.76783	2.16328e-232	291	SLC25A4
ENSG00000166226	1.42038e-233	2.72924	2.87252	2.58596	3.71868e-232	10576	CCT2
ENSG00000134590	1.47016e-233	2.20274	2.32743	2.07806	3.8402e-232	8933	FAM127A
ENSG00000151835	1.1863e-231	1.09885	1.15026	1.04743	3.06376e-230	26278	SACS
ENSG00000076604	1.27256e-231	1.33389	1.38926	1.27852	3.27914e-230	9618	TRAF4
ENSG00000100427	1.78739e-231	1.91281	1.97781	1.8478	4.59539e-230	23209	MLC1
ENSG00000111640	2.60513e-229	1.4565	1.55465	1.35835	6.63816e-228	2597	GAPDH
ENSG00000162512	1.00773e-228	1.69856	1.77584	1.62129	2.55641e-227	9672	SDC3
ENSG00000122779	1.10107e-227	1.26461	1.32237	1.20686	2.76864e-226	8805	TRIM24
ENSG00000041982	1.18084e-227	1.63096	1.69552	1.5664	2.96273e-226	3371	TNC
ENSG00000142192	1.00496e-226	1.97066	2.11015	1.83117	2.51043e-225	351	APP
ENSG00000122566	6.30772e-226	1.35308	1.44483	1.26134	1.57226e-224	3181	HNRNPA2B1
ENSG00000171587	1.33546e-225	1.16261	1.20775	1.11748	3.31607e-224	1826	DSCAM
ENSG00000122550	1.33617e-225	2.23669	2.33349	2.13989	3.31607e-224	55975	KLHL7
ENSG00000080845	4.72479e-225	1.39625	1.46444	1.32806	1.1625e-223	22839	DLGAP4
ENSG00000114790	4.75617e-225	1.30513	1.35757	1.2527	1.16771e-223	26084	ARHGEF26
ENSG00000164929	2.11227e-223	1.60843	1.67528	1.54158	5.16377e-222	79870	BAALC
ENSG00000175161	4.31605e-222	1.34549	1.4299	1.26107	1.03958e-220	253559	CADM2
ENSG00000182628	9.33658e-221	1.95839	2.05558	1.8612	2.23472e-219	348235	SKA2
ENSG00000010810	1.35618e-218	1.31575	1.39478	1.23671	3.19919e-217	2534	FYN
ENSG00000135916	2.34576e-218	2.35426	2.47775	2.23076	5.52218e-217	81618	ITM2C
ENSG00000092421	4.49198e-216	1.12913	1.20857	1.04969	1.05098e-214	57556	SEMA6A
ENSG00000196924	5.39099e-215	1.24425	1.32636	1.16215	1.25618e-213	2316	FLNA
ENSG00000146006	4.1923e-214	1.71882	1.79599	1.64165	9.68971e-213	26045	LRRTM2
ENSG00000153944	6.8975e-214	1.44927	1.51132	1.38723	1.58781e-212	124540	MSI2
ENSG00000125841	7.428e-214	1.33512	1.39109	1.27914	1.7065e-212	80023	NRSN2
ENSG00000159164	1.48014e-213	1.02595	1.08058	0.971327	3.38687e-212	9900	SV2A
ENSG00000102109	1.61432e-213	1.65379	1.72029	1.58729	3.68651e-212	27344	PCSK1N
ENSG00000135424	1.88105e-213	1.28401	1.3336	1.23442	4.28707e-212	3679	ITGA7
ENSG00000242265	3.08834e-213	1.47462	1.53341	1.41584	7.01065e-212	23089	PEG10
ENSG00000168137	2.35537e-212	1.34199	1.41675	1.26723	5.30468e-211	55209	SETD5
ENSG00000106628	5.57195e-211	2.21405	2.32873	2.09936	1.24998e-209	5425	POLD2
ENSG00000107281	5.96351e-211	1.86959	1.95645	1.78273	1.3352e-209	56654	NPDC1
ENSG00000196937	6.60632e-211	1.83175	1.9199	1.74361	1.47623e-209	10447	FAM3C
ENSG00000150893	6.74497e-211	1.0437	1.09138	0.996007	1.50427e-209	341640	FREM2
ENSG00000198700	8.21039e-211	1.3639	1.44442	1.28338	1.82753e-209	55705	IPO9
ENSG00000102226	1.06947e-210	2.06377	2.18482	1.94273	2.37588e-209	8237	USP11
ENSG00000184226	1.4286e-210	1.23775	1.37871	1.09679	3.16757e-209	5101	PCDH9
ENSG00000126870	3.56037e-209	1.17547	1.23964	1.11131	7.8486e-208	55112	WDR60
ENSG00000106443	6.18352e-209	1.16661	1.23196	1.10126	1.36049e-207	9678	PHF14
ENSG00000203880	2.02728e-208	2.03226	2.14058	1.92394	4.44331e-207	55251	PCMTD2
ENSG00000074657	2.42096e-208	1.17259	1.24285	1.10232	5.29603e-207	55205	ZNF532
ENSG00000066117	4.11307e-208	1.20299	1.26566	1.14031	8.96336e-207	6602	SMARCD1
ENSG00000128595	4.35802e-208	2.05625	2.17085	1.94165	9.46112e-207	813	CALU
ENSG00000115758	1.65895e-207	2.01591	2.10589	1.92593	3.59471e-206	4953	ODC1
ENSG00000172379	1.02025e-206	1.17586	1.23936	1.11237	2.20239e-205	9915	ARNT2
ENSG00000130332	4.09558e-206	2.21405	2.33374	2.09436	8.8078e-205	51690	LSM7
ENSG00000105568	8.69719e-206	2.09018	2.22126	1.9591	1.86688e-204	5518	PPP2R1A
ENSG00000145555	1.11037e-205	1.1301	1.19394	1.06625	2.37897e-204	4651	MYO10
ENSG00000113140	2.2997e-205	2.5549	2.68673	2.42308	4.8996e-204	6678	SPARC
ENSG00000120885	7.83122e-204	3.09699	3.26333	2.93064	1.65308e-202	1191	CLU
ENSG00000149557	1.16043e-202	2.48368	2.62766	2.3397	2.43159e-201	9638	FEZ1
ENSG00000196376	1.1352e-201	1.70142	1.79414	1.60869	2.36573e-200	222553	SLC35F1
ENSG00000077279	1.16916e-201	1.55704	1.63317	1.48091	2.43207e-200	1641	DCX
ENSG00000141424	1.23133e-201	1.92648	2.03311	1.81984	2.55674e-200	25800	SLC39A6
ENSG00000169855	1.76324e-201	1.3749	1.44454	1.30526	3.64797e-200	6091	ROBO1
ENSG00000169862	4.25005e-201	1.05076	1.11419	0.987326	8.76122e-200	1501	CTNND2
ENSG00000114503	4.39319e-201	2.31965	2.44916	2.19014	9.04001e-200	22916	NCBP2
ENSG00000113558	2.36193e-200	1.65418	1.78582	1.52254	4.8428e-199	6500	SKP1
ENSG00000111328	2.80866e-200	2.31166	2.43938	2.18394	5.73819e-199	8099	CDK2AP1
ENSG00000106462	4.06841e-200	1.54573	1.62046	1.47101	8.29709e-199	2146	EZH2
ENSG00000135720	4.53242e-200	1.6412	1.74776	1.53463	9.22694e-199	1783	DYNC1LI2
ENSG00000174136	1.32555e-198	1.49385	1.56416	1.42354	2.68418e-197	285704	RGMB
ENSG00000162521	2.36166e-198	1.57974	1.6771	1.48238	4.7738e-197	5928	RBBP4
ENSG00000160307	7.84731e-198	2.64027	2.83986	2.44068	1.58344e-196	6285	S100B
ENSG00000106665	5.38528e-197	1.13401	1.19703	1.07099	1.08474e-195	7461	CLIP2
ENSG00000125944	8.24889e-197	2.06431	2.1944	1.93423	1.65571e-195	10236	HNRNPR
ENSG00000183722	1.08992e-196	1.96887	2.05494	1.8828	2.18386e-195	10186	LHFP
ENSG00000179314	4.45321e-196	1.22139	1.27394	1.16885	8.89165e-195	339166	WSCD1
ENSG00000104368	2.99183e-193	1.79515	1.86263	1.72768	5.81146e-192	5327	PLAT
ENSG00000187391	5.69882e-193	1.02822	1.09104	0.965408	1.10322e-191	9863	MAGI2
ENSG00000145730	7.36494e-193	1.75482	1.82958	1.68005	1.42335e-191	5066	PAM
ENSG00000117632	1.02813e-192	2.83234	3.00685	2.65784	1.98028e-191	3925	STMN1
ENSG00000005075	5.91681e-192	1.97564	2.09705	1.85422	1.13012e-190	5439	POLR2J
ENSG00000105576	3.07808e-191	1.30852	1.38897	1.22807	5.85962e-190	30000	TNPO2
ENSG00000119335	3.94173e-190	1.65742	1.77239	1.54246	7.46644e-189	646817	SET
ENSG00000230989	4.38365e-190	2.18668	2.33049	2.04288	8.2898e-189	3281	HSBP1
ENSG00000178913	8.17058e-190	2.33838	2.48523	2.19152	1.54257e-188	6879	TAF7
ENSG00000023734	1.41408e-189	2.44688	2.59991	2.29386	2.66532e-188	11171	STRAP
ENSG00000009413	5.60173e-189	1.34275	1.41812	1.26737	1.05237e-187	5980	REV3L
ENSG00000106299	6.38986e-189	1.3302	1.40382	1.25659	1.19846e-187	8976	WASL
ENSG00000127990	1.45714e-188	1.6165	1.7137	1.51929	2.7285e-187	8910	SGCE
ENSG00000171316	1.99597e-188	1.4698	1.55628	1.38331	3.72526e-187	55636	CHD7
ENSG00000111674	7.4204e-188	2.01959	2.15269	1.88648	1.38044e-186	2026	ENO2
ENSG00000152952	8.5931e-188	1.39935	1.46246	1.33625	1.596e-186	5352	PLOD2
ENSG00000135108	1.34415e-187	1.80857	1.9135	1.70365	2.49245e-186	23014	FBXO21
ENSG00000267807	6.38517e-187	1.46219	1.57832	1.34606	1.18208e-185	71	ACTG1
ENSG00000143621	7.94146e-187	2.36551	2.51636	2.21466	1.46782e-185	3608	ILF2
ENSG00000123989	1.69152e-185	1.23071	1.28374	1.17767	3.11637e-184	79586	CHPF
ENSG00000122970	1.99878e-185	1.49461	1.55636	1.43286	3.67654e-184	28981	IFT81
ENSG00000134769	2.43904e-185	1.78216	1.87732	1.68699	4.47914e-184	1837	DTNA
ENSG00000134247	7.02644e-185	1.13771	1.18809	1.08733	1.28623e-183	5738	PTGFRN
ENSG00000169045	1.55779e-184	1.40321	1.49714	1.30927	2.838e-183	3187	HNRNPH1
ENSG00000137942	3.3904e-184	1.47346	1.54313	1.4038	6.15707e-183	54874	FNBP1L
ENSG00000145495	5.62137e-184	1.42052	1.51743	1.32361	1.01924e-182	10299	43896
ENSG00000105810	1.21977e-183	1.35907	1.43218	1.28596	2.19771e-182	1021	CDK6
ENSG00000132341	3.7766e-183	2.15297	2.31794	1.988	6.78305e-182	5901	RAN
ENSG00000187189	4.57808e-182	1.44182	1.52626	1.35738	8.19684e-181	23270	TSPYL4
ENSG00000177733	7.58327e-182	1.35738	1.43453	1.28022	1.35563e-180	10949	HNRNPA0
ENSG00000029993	8.47056e-182	1.35116	1.40999	1.29232	1.51188e-180	3149	HMGB3
ENSG00000116857	1.63161e-181	2.09184	2.21324	1.97044	2.90315e-180	252839	TMEM9
ENSG00000015479	4.73386e-181	1.6697	1.78845	1.55094	8.37096e-180	724102	MATR3
ENSG00000008311	5.66937e-181	1.56334	1.65899	1.46768	1.00098e-179	10157	AASS
ENSG00000012232	1.44146e-180	1.37229	1.43831	1.30626	2.53719e-179	2137	EXTL3
ENSG00000106245	2.32655e-180	2.18927	2.32678	2.05176	4.08252e-179	8896	BUD31
ENSG00000115183	1.44875e-179	1.14581	1.21964	1.07198	2.53056e-178	85461	TANC1
ENSG00000164904	1.3814e-178	1.42713	1.51082	1.34343	2.39827e-177	501	ALDH7A1
ENSG00000067445	2.09089e-178	1.49927	1.57856	1.41998	3.61905e-177	7216	TRO
ENSG00000241685	3.3437e-178	2.21478	2.35789	2.07166	5.77874e-177	10552	ARPC1A
ENSG00000128609	4.91686e-178	2.38345	2.53716	2.22975	8.47195e-177	4698	NDUFA5
ENSG00000172992	7.97548e-178	1.45718	1.54196	1.3724	1.37214e-176	79877	DCAKD
ENSG00000196963	1.24786e-177	1.12042	1.17207	1.06878	2.14365e-176	57717	PCDHB16
ENSG00000126785	1.83889e-177	1.14681	1.19573	1.09788	3.14481e-176	57381	RHOJ
ENSG00000172380	1.85244e-177	1.39263	1.45506	1.3302	3.16325e-176	55970	GNG12
ENSG00000005486	3.88819e-177	2.13245	2.26544	1.99946	6.62962e-176	57414	RHBDD2
ENSG00000157800	4.54644e-177	1.3361	1.39995	1.27226	7.74045e-176	84255	SLC37A3
ENSG00000106244	7.72613e-177	1.33263	1.41357	1.2517	1.30955e-175	11333	PDAP1
ENSG00000117461	1.01884e-176	1.03849	1.08278	0.994207	1.72179e-175	8503	PIK3R3
ENSG00000177697	2.29314e-176	1.28728	1.35736	1.21721	3.86389e-175	977	CD151
ENSG00000188636	2.50868e-176	1.15267	1.21522	1.09013	4.22085e-175	84247	LDOC1L
ENSG00000058262	4.7819e-176	1.70094	1.81713	1.58475	8.0102e-175	29927	SEC61A1
ENSG00000103260	5.85524e-176	1.0595	1.10553	1.01347	9.77953e-175	79006	METRN
ENSG00000164649	1.33142e-175	1.67793	1.75953	1.59632	2.21729e-174	55536	CDCA7L
ENSG00000126457	1.79695e-175	1.98214	2.10576	1.85851	2.98821e-174	3276	PRMT1
ENSG00000146540	1.46264e-174	2.02994	2.15109	1.90878	2.42172e-173	101930223	C7orf50
ENSG00000134308	2.9457e-174	2.206	2.37636	2.03564	4.8702e-173	10971	YWHAQ
ENSG00000151746	5.00454e-174	1.09998	1.16219	1.03778	8.25029e-173	636	BICD1
ENSG00000164292	2.09113e-173	1.36721	1.44655	1.28788	3.42759e-172	22836	RHOBTB3
ENSG00000187607	2.08983e-173	1.39808	1.48299	1.31317	3.42759e-172	57335	ZNF286A
ENSG00000146592	1.3147e-172	1.29114	1.37452	1.20777	2.13962e-171	401317	CREB5
ENSG00000197852	7.74233e-172	1.10492	1.15942	1.05042	1.25467e-170	101928718	FAM212B
ENSG00000111605	1.12311e-171	1.47435	1.57912	1.36957	1.81746e-170	11052	CPSF6
ENSG00000077809	1.80524e-171	1.80559	1.91103	1.70016	2.91719e-170	2969	GTF2I
ENSG00000111775	1.85318e-171	1.98306	2.13774	1.82838	2.99044e-170	1337	COX6A1
ENSG00000170027	3.81871e-171	1.40938	1.49974	1.31903	6.13621e-170	7532	YWHAG
ENSG00000185222	3.68328e-170	2.23835	2.36691	2.10979	5.9103e-169	51186	WBP5
ENSG00000159593	1.13965e-169	1.98217	2.09729	1.86705	1.82105e-168	8883	NAE1
ENSG00000135624	2.50758e-169	2.18692	2.33925	2.0346	3.99571e-168	10574	CCT7
ENSG00000062582	3.62696e-169	2.16797	2.30056	2.03538	5.75535e-168	64951	MRPS24
ENSG00000176903	6.01127e-169	1.85771	1.95939	1.75602	9.51244e-168	9240	PNMA1
ENSG00000172638	1.94524e-168	1.31654	1.37242	1.26065	3.06127e-167	30008	EFEMP2
ENSG00000149179	1.67112e-167	1.80304	1.90921	1.69687	2.61907e-166	79096	C11orf49
ENSG00000213096	4.96837e-167	1.26092	1.34217	1.17968	7.76545e-166	9534	ZNF254
ENSG00000143742	1.54996e-166	2.23673	2.41083	2.06263	2.40611e-165	6726	SRP9
ENSG00000188612	3.22097e-166	1.65679	1.80048	1.5131	4.99338e-165	101929087	SUMO2
ENSG00000011485	3.40676e-166	1.52216	1.60904	1.43528	5.27425e-165	5536	PPP5C
ENSG00000164828	4.27567e-166	1.61805	1.72094	1.51516	6.61053e-165	23353	SUN1
ENSG00000168734	4.58413e-166	1.70369	1.78474	1.62265	7.07788e-165	11142	PKIG
ENSG00000159579	8.65079e-166	1.77035	1.87515	1.66556	1.33388e-164	89970	RSPRY1
ENSG00000117525	8.78824e-166	1.81132	1.91091	1.71172	1.35325e-164	2152	F3
ENSG00000179241	2.75169e-165	1.58691	1.68603	1.48779	4.23146e-164	143458	LDLRAD3
ENSG00000116729	2.83762e-165	1.70701	1.80088	1.61315	4.35775e-164	79971	WLS
ENSG00000143995	5.88379e-165	1.57674	1.66814	1.48533	8.99952e-164	4211	MEIS1
ENSG00000198015	7.00588e-165	1.72308	1.82453	1.62163	1.07015e-163	28977	MRPL42
ENSG00000106415	1.2721e-164	1.27521	1.34044	1.20999	1.93796e-163	113263	GLCCI1
ENSG00000169169	1.5935e-164	1.04283	1.10074	0.984914	2.42437e-163	126129	CPT1C
ENSG00000106537	2.68411e-164	1.81826	1.90974	1.72678	4.07821e-163	27075	TSPAN13
ENSG00000256646	5.27705e-164	2.05889	2.21267	1.90512	7.98607e-163	5683	PSMA2
ENSG00000087250	4.76694e-163	2.23129	2.35323	2.10935	7.17612e-162	4504	MT3
ENSG00000197714	7.58777e-163	2.00274	2.13482	1.87066	1.14076e-161	10794	ZNF460
ENSG00000129197	7.96964e-163	1.67301	1.78551	1.56052	1.19503e-161	84268	RPAIN
ENSG00000173933	9.02648e-163	2.022	2.15943	1.88457	1.35173e-161	100526737	RBM4
ENSG00000143977	1.30145e-162	2.24658	2.39923	2.09393	1.94638e-161	6637	SNRPG
ENSG00000167654	1.55221e-162	1.3618	1.4553	1.2683	2.31838e-161	85300	ATCAY
ENSG00000184384	8.0488e-162	1.09308	1.16358	1.02258	1.19593e-160	84441	MAML2
ENSG00000090097	6.17499e-161	1.37965	1.49884	1.26046	9.11588e-160	57060	PCBP4
ENSG00000105968	6.73439e-161	1.88966	2.01155	1.76777	9.92888e-160	94239	H2AFV
ENSG00000125868	7.98569e-161	2.35344	2.52081	2.18607	1.17586e-159	11034	DSTN
ENSG00000122545	2.2163e-160	1.83151	1.97012	1.6929	3.25085e-159	989	44081
ENSG00000196591	2.85194e-160	1.67962	1.7881	1.57113	4.16719e-159	3066	HDAC2
ENSG00000034053	3.27714e-160	1.21541	1.30772	1.1231	4.77628e-159	321	APBA2
ENSG00000182004	1.37551e-158	1.89408	2.01501	1.77314	1.98953e-157	6635	SNRPE
ENSG00000001630	1.6541e-158	1.71073	1.82709	1.59438	2.38946e-157	1595	CYP51A1
ENSG00000128581	2.91829e-158	1.28096	1.36648	1.19543	4.20505e-157	64792	RABL5
ENSG00000188643	5.90139e-158	2.15504	2.25908	2.05099	8.49281e-157	140576	S100A16
ENSG00000106144	8.93098e-158	1.49662	1.59573	1.39751	1.28366e-156	835	CASP2
ENSG00000154721	1.48767e-157	1.41247	1.50015	1.32479	2.13556e-156	58494	JAM2
ENSG00000119333	2.389e-157	1.46114	1.52983	1.39244	3.42085e-156	89891	WDR34
ENSG00000205927	2.82478e-157	1.03467	1.092	0.977334	4.03979e-156	10215	OLIG2
ENSG00000167232	4.24216e-157	1.58217	1.6839	1.48043	6.0517e-156	7644	ZNF91
ENSG00000243279	4.88286e-157	1.55907	1.65905	1.45908	6.95701e-156	11230	PRAF2
ENSG00000153823	6.95893e-157	1.33315	1.39515	1.27116	9.90262e-156	55022	PID1
ENSG00000146701	1.1048e-156	2.00782	2.15231	1.86333	1.57018e-155	4191	MDH2
ENSG00000018189	4.39098e-156	1.65199	1.76991	1.53408	6.20979e-155	22902	RUFY3
ENSG00000166313	5.98707e-156	1.04243	1.19347	0.891385	8.45655e-155	322	APBB1
ENSG00000184221	6.41646e-156	1.68734	1.80177	1.5729	9.05188e-155	116448	OLIG1
ENSG00000102316	1.10514e-155	2.21049	2.36009	2.0609	1.55522e-154	10916	MAGED2
ENSG00000105220	1.23403e-155	1.41762	1.52004	1.3152	1.73447e-154	2821	GPI
ENSG00000254122	2.12694e-155	1.08041	1.1373	1.02353	2.98214e-154	56099	PCDHGB7
ENSG00000148948	3.52268e-154	1.10627	1.16268	1.04986	4.92099e-153	57689	LRRC4C
ENSG00000089280	4.03893e-154	1.12352	1.20697	1.04007	5.6353e-153	2521	FUS
ENSG00000104964	8.41431e-154	1.15909	1.23679	1.0814	1.17257e-152	166	AES
ENSG00000260753	1.10869e-153	1.41055	1.4827	1.33841	1.54314e-152	115024	NT5C3B
ENSG00000165119	2.09869e-153	1.21564	1.31832	1.11297	2.91398e-152	3190	HNRNPK
ENSG00000136450	2.78751e-153	1.4866	1.59406	1.37914	3.86568e-152	6426	SRSF1
ENSG00000136193	7.50138e-153	1.60369	1.7066	1.50078	1.03902e-151	9805	SCRN1
ENSG00000109339	9.81855e-153	1.11337	1.17061	1.05612	1.35669e-151	5602	MAPK10
ENSG00000169398	1.67786e-152	1.02664	1.14039	0.912895	2.31561e-151	5747	PTK2
ENSG00000104960	1.25041e-151	1.06863	1.14181	0.995455	1.71946e-150	53635	PTOV1
ENSG00000174684	1.60022e-151	1.62047	1.7105	1.53044	2.19785e-150	11041	B3GNT1
ENSG00000099800	2.64614e-151	1.52434	1.62462	1.42406	3.63003e-150	26517	TIMM13
ENSG00000147274	3.14492e-151	1.96186	2.11485	1.80887	4.30911e-150	101928747	RBMX
ENSG00000160050	1.83156e-150	1.33316	1.39221	1.2741	2.50059e-149	79140	CCDC28B
ENSG00000163697	2.17967e-150	1.11218	1.18561	1.03875	2.96876e-149	323	APBB2
ENSG00000079785	2.3037e-150	1.7892	1.91684	1.66156	3.13396e-149	1653	DDX1
ENSG00000155130	8.49256e-150	1.48356	1.60485	1.36226	1.15259e-148	4082	MARCKS
ENSG00000197043	1.41359e-149	1.36105	1.45342	1.26868	1.91168e-148	309	ANXA6
ENSG00000007392	1.50683e-149	1.5738	1.68267	1.46492	2.03537e-148	55692	LUC7L
ENSG00000134982	2.36053e-149	1.08675	1.16019	1.0133	3.18101e-148	324	APC
ENSG00000064607	2.35974e-149	1.33342	1.42551	1.24133	3.18101e-148	10147	SUGP2
ENSG00000141552	5.36227e-149	1.84807	1.98225	1.71388	7.20914e-148	51529	ANAPC11
ENSG00000132329	6.75568e-149	1.9318	2.02448	1.83911	9.0718e-148	10267	RAMP1
ENSG00000127328	7.72409e-149	1.16434	1.24509	1.08359	1.03601e-147	117177	RAB3IP
ENSG00000128656	2.14056e-148	1.20033	1.26735	1.13331	2.8677e-147	1123	CHN1
ENSG00000135486	2.32849e-148	1.34456	1.46604	1.22308	3.11582e-147	3178	HNRNPA1
ENSG00000112983	5.19313e-148	1.47513	1.57384	1.37641	6.94096e-147	10902	BRD8
ENSG00000178252	5.62155e-148	1.6712	1.78738	1.55503	7.5048e-147	11180	WDR6
ENSG00000168268	5.96776e-148	1.22777	1.29119	1.16434	7.95771e-147	64943	NT5DC2
ENSG00000055163	1.82445e-147	1.00966	1.0829	0.936426	2.42998e-146	26999	CYFIP2
ENSG00000077235	2.20871e-147	1.02918	1.09711	0.96124	2.93836e-146	2975	GTF3C1
ENSG00000144028	8.63567e-147	1.33101	1.42833	1.23368	1.13957e-145	101929240	SNRNP200
ENSG00000131095	1.80112e-146	2.19148	2.3118	2.07116	2.36857e-145	2670	GFAP
ENSG00000198612	2.80646e-146	1.88222	2.00737	1.75706	3.68219e-145	10920	COPS8
ENSG00000102038	3.54463e-146	1.25378	1.33204	1.17552	4.64006e-145	6594	SMARCA1
ENSG00000166503	7.59252e-146	1.03286	1.09709	0.968624	9.91622e-145	50810	HDGFRP3
ENSG00000073584	8.45196e-146	1.86305	1.98982	1.73628	1.10261e-144	6605	SMARCE1
ENSG00000181104	8.54915e-146	1.49708	1.59696	1.3972	1.11402e-144	2149	F2R
ENSG00000205572	2.71447e-145	1.61704	1.71641	1.51767	3.52912e-144	728492	SERF1B
ENSG00000115241	3.95601e-145	1.70295	1.82087	1.58502	5.13742e-144	5496	PPM1G
ENSG00000181191	6.0902e-145	1.51566	1.60594	1.42538	7.89105e-144	64219	PJA1
ENSG00000213923	6.31667e-145	1.25558	1.34205	1.16911	8.17523e-144	1454	CSNK1E
ENSG00000087087	1.60778e-144	1.23046	1.3255	1.13542	2.06913e-143	51593	SRRT
ENSG00000067369	1.78348e-144	1.10767	1.18409	1.03125	2.29267e-143	7158	TP53BP1
ENSG00000102931	2.20906e-144	2.02377	2.14861	1.89893	2.83658e-143	23568	ARL2BP
ENSG00000179950	4.83606e-144	1.98059	2.1334	1.82777	6.18896e-143	22827	PUF60
ENSG00000133706	6.83073e-144	1.37199	1.46935	1.27463	8.72214e-143	51520	LARS
ENSG00000257727	7.64066e-144	1.79285	1.92247	1.66323	9.74546e-143	10330	CNPY2
ENSG00000116001	9.81908e-144	1.40293	1.50915	1.2967	1.251e-142	7072	TIA1
ENSG00000198369	1.66441e-143	1.04841	1.11104	0.985785	2.11349e-142	200734	SPRED2
ENSG00000137563	1.92828e-143	1.65575	1.74138	1.57011	2.44584e-142	8836	GGH
ENSG00000125355	4.64028e-143	1.07641	1.13396	1.01886	5.86624e-142	55026	TMEM255A
ENSG00000168090	8.64654e-143	2.02764	2.18457	1.87071	1.09068e-141	10980	COPS6
ENSG00000146733	1.54616e-142	1.40661	1.50047	1.31274	1.94605e-141	5723	PSPH
ENSG00000104980	1.75965e-142	1.30444	1.39591	1.21296	2.21232e-141	10469	TIMM44
ENSG00000116670	1.79069e-142	1.83519	1.9486	1.72179	2.24887e-141	10459	MAD2L2
ENSG00000169062	2.54766e-142	1.39385	1.4846	1.3031	3.19603e-141	65110	UPF3A
ENSG00000179010	8.29758e-142	1.76514	1.91492	1.61536	1.033e-140	93621	MRFAP1
ENSG00000168255	1.58757e-141	1.35854	1.45057	1.26651	1.96786e-140	100134938	POLR2J3
ENSG00000116747	1.77415e-141	1.77098	1.89949	1.64248	2.19438e-140	6738	TROVE2
ENSG00000105185	3.79991e-141	2.07021	2.21436	1.92607	4.68478e-140	9141	PDCD5
ENSG00000132434	5.77498e-141	1.1828	1.25071	1.1149	7.11212e-140	55915	LANCL2
ENSG00000110955	5.99842e-141	1.60321	1.74772	1.4587	7.37934e-140	506	ATP5B
ENSG00000111371	6.00943e-141	1.39878	1.48527	1.31229	7.38495e-140	81539	SLC38A1
ENSG00000260245	1.97161e-140	1.60711	1.72032	1.49389	2.40995e-139	47	ACLY
ENSG00000106105	2.44247e-140	1.7675	1.88283	1.65217	2.98232e-139	2617	GARS
ENSG00000156011	3.0132e-140	1.03993	1.11203	0.967832	3.67526e-139	23362	PSD3
ENSG00000100142	3.82614e-140	1.25329	1.34018	1.1664	4.6569e-139	5435	POLR2F
ENSG00000243317	5.28809e-140	1.68511	1.80236	1.56786	6.42944e-139	101930655	C7orf73
ENSG00000204852	6.24434e-140	1.28616	1.36054	1.21177	7.58403e-139	79600	TCTN1
ENSG00000089335	1.31473e-139	1.54031	1.6377	1.44292	1.59342e-138	55900	ZNF302
ENSG00000140905	3.86158e-139	1.81927	1.95414	1.6844	4.67023e-138	101060817	GCSH
ENSG00000166526	5.0088e-139	1.54729	1.64382	1.45076	6.05128e-138	7551	ZNF3
ENSG00000146729	5.52371e-139	1.84426	1.97917	1.70934	6.66633e-138	2631	GBAS
ENSG00000218497	3.77894e-138	1.21775	1.29529	1.14021	4.53671e-137	100287515	ZNF84
ENSG00000128585	4.43074e-138	1.09756	1.1797	1.01543	5.31364e-137	4289	MKLN1
ENSG00000163468	4.70058e-138	1.9565	2.10396	1.80903	5.63134e-137	7203	CCT3
ENSG00000198521	5.36066e-138	1.14616	1.228	1.06431	6.41541e-137	7594	ZNF43
ENSG00000169902	9.29574e-138	1.34584	1.44026	1.25141	1.11015e-136	8460	TPST1
ENSG00000225073	1.58626e-137	1.3158	1.42234	1.20926	1.89045e-136	692199	DDX39B
ENSG00000006125	3.30114e-137	1.47466	1.58558	1.36374	3.92194e-136	163	AP2B1
ENSG00000116120	7.28412e-137	1.58116	1.69127	1.47104	8.64498e-136	10056	FARSB
ENSG00000167635	7.99558e-137	1.59912	1.71619	1.48205	9.47953e-136	7705	ZNF146
ENSG00000171530	3.1763e-136	1.84477	1.9816	1.70794	3.75413e-135	6902	TBCA
ENSG00000132507	3.33458e-136	1.62145	1.75677	1.48612	3.93714e-135	1984	EIF5A
ENSG00000106460	5.04378e-136	1.46353	1.56808	1.35898	5.94906e-135	54664	TMEM106B
ENSG00000131507	8.65298e-136	1.29681	1.40049	1.19314	1.01955e-134	80762	NDFIP1
ENSG00000136854	9.74727e-136	1.11301	1.18317	1.04284	1.14731e-134	6812	STXBP1
ENSG00000182307	1.40289e-135	1.64204	1.75152	1.53256	1.64959e-134	65265	C8orf33
ENSG00000095059	1.82112e-135	1.82963	1.95915	1.70011	2.13916e-134	1725	DHPS
ENSG00000131462	3.69457e-135	1.40898	1.49802	1.31994	4.33534e-134	7283	TUBG1
ENSG00000185985	1.1595e-134	1.11372	1.17853	1.04891	1.35643e-133	84631	SLITRK2
ENSG00000135069	1.68721e-134	1.33874	1.50381	1.17367	1.97175e-133	29968	PSAT1
ENSG00000173041	2.62042e-134	1.3384	1.42153	1.25527	3.05609e-133	340252	ZNF680
ENSG00000144560	3.08897e-134	1.23573	1.32059	1.15088	3.59521e-133	9686	VGLL4
ENSG00000108349	5.11561e-134	1.30201	1.39981	1.20422	5.92986e-133	102466986	CASC3
ENSG00000164985	1.44182e-133	1.20971	1.29958	1.11984	1.66457e-132	11168	PSIP1
ENSG00000136261	4.84137e-133	1.67342	1.77228	1.57455	5.57806e-132	28969	BZW2
ENSG00000221978	4.91586e-133	1.63255	1.75448	1.51063	5.65818e-132	81669	CCNL2
ENSG00000104381	5.57019e-133	1.30206	1.38643	1.2177	6.40488e-132	54332	GDAP1
ENSG00000106355	9.44944e-133	1.40623	1.49757	1.31488	1.08436e-131	23658	LSM5
ENSG00000149136	9.7834e-133	1.14099	1.21456	1.06743	1.12156e-131	6749	SSRP1
ENSG00000018625	3.50059e-132	1.54421	1.64138	1.44705	3.99703e-131	477	ATP1A2
ENSG00000155380	4.39299e-132	1.38168	1.48463	1.27872	5.00599e-131	6566	SLC16A1
ENSG00000106290	7.32972e-132	1.10219	1.18081	1.02357	8.33592e-131	6878	TAF6
ENSG00000125901	2.47802e-131	1.80416	1.93014	1.67818	2.80425e-130	64949	MRPS26
ENSG00000099956	2.64446e-131	1.42384	1.52672	1.32096	2.98965e-130	6598	SMARCB1
ENSG00000101236	2.88266e-131	1.27493	1.35719	1.19267	3.25573e-130	11237	RNF24
ENSG00000214517	2.89087e-131	1.46346	1.56421	1.3627	3.26178e-130	51400	PPME1
ENSG00000138668	3.26311e-131	1.29405	1.39242	1.19569	3.67453e-130	3184	HNRNPD
ENSG00000196313	6.24148e-131	1.00888	1.08544	0.932312	7.00773e-130	9883	POM121
ENSG00000186010	1.24528e-130	1.77177	1.92083	1.62272	1.39133e-129	51079	NDUFA13
ENSG00000136271	1.31881e-130	1.48471	1.58686	1.38256	1.47205e-129	54606	DDX56
ENSG00000130985	2.58737e-130	1.5094	1.63169	1.38711	2.87959e-129	7317	UBA1
ENSG00000004866	3.05444e-130	1.14891	1.21669	1.08113	3.38951e-129	102466616	ST7
ENSG00000170035	3.11006e-130	1.88854	2.01456	1.76253	3.44789e-129	10477	UBE2E3
ENSG00000130638	3.59325e-130	1.73144	1.86404	1.59884	3.97971e-129	25814	ATXN10
ENSG00000124571	6.73294e-130	1.00703	1.07481	0.93925	7.42831e-129	57510	XPO5
ENSG00000162433	2.55105e-129	1.08391	1.14751	1.02031	2.8037e-128	100507855	AK4
ENSG00000182473	2.55717e-129	1.19575	1.29102	1.10049	2.80773e-128	23265	EXOC7
ENSG00000108848	3.44341e-129	1.44308	1.56603	1.32012	3.77356e-128	51747	LUC7L3
ENSG00000213339	3.72317e-129	1.58102	1.68883	1.47321	4.07625e-128	81890	QTRT1
ENSG00000164548	9.80134e-129	1.47118	1.58781	1.35455	1.07103e-127	29896	TRA2A
ENSG00000104490	1.56857e-128	1.10406	1.16395	1.04417	1.7124e-127	83988	NCALD
ENSG00000146757	2.10052e-128	1.42047	1.50982	1.33112	2.28659e-127	168374	ZNF92
ENSG00000168243	2.67035e-128	1.09198	1.17369	1.01028	2.90414e-127	2786	GNG4
ENSG00000152234	6.704e-128	1.81388	1.97501	1.65275	7.27287e-127	498	ATP5A1
ENSG00000161036	6.70648e-128	1.13837	1.21042	1.06632	7.27287e-127	100616367	LRWD1
ENSG00000117419	8.45427e-128	1.35883	1.45709	1.26058	9.14227e-127	79033	ERI3
ENSG00000164898	9.76431e-128	1.09175	1.17038	1.01313	1.0539e-126	154791	C7orf55
ENSG00000172336	1.24777e-127	1.56761	1.66783	1.46739	1.3455e-126	10248	POP7
ENSG00000136451	1.35294e-127	1.36582	1.46904	1.26261	1.45753e-126	7716	VEZF1
ENSG00000156475	2.08687e-127	1.33771	1.44877	1.22666	2.24186e-126	5521	PPP2R2B
ENSG00000196305	2.35776e-127	1.50915	1.61751	1.4008	2.5305e-126	3376	IARS
ENSG00000087460	5.2362e-127	1.58782	1.72074	1.4549	5.60405e-126	2778	GNAS
ENSG00000198492	9.58297e-127	1.70584	1.82749	1.5842	1.02275e-125	51441	YTHDF2
ENSG00000106554	1.13852e-126	1.70287	1.82561	1.58013	1.21283e-125	54927	CHCHD3
ENSG00000127922	1.50369e-125	1.86845	2.01884	1.71806	1.59147e-124	7979	SHFM1
ENSG00000241127	1.74982e-125	1.51113	1.60202	1.42025	1.84854e-124	57002	YAE1D1
ENSG00000205937	2.28437e-125	1.62218	1.745	1.49936	2.4088e-124	10921	RNPS1
ENSG00000163001	4.16082e-125	1.44476	1.54024	1.34929	4.38342e-124	112942	CCDC104
ENSG00000272398	6.08777e-125	1.91449	2.0503	1.77868	6.40756e-124	100133941	CD24
ENSG00000113649	6.20618e-125	1.1435	1.23475	1.05225	6.52618e-124	10915	TCERG1
ENSG00000116717	9.9932e-125	1.29968	1.38155	1.21782	1.04892e-123	1647	GADD45A
ENSG00000074696	1.1049e-124	1.59793	1.71935	1.47651	1.15867e-123	51495	PTPLAD1
ENSG00000073712	1.24442e-124	1.09969	1.16819	1.0312	1.30379e-123	10979	FERMT2
ENSG00000103227	1.48558e-124	1.30088	1.41209	1.18966	1.55503e-123	64788	LMF1
ENSG00000005194	1.8177e-124	1.49216	1.5987	1.38562	1.89747e-123	57019	CIAPIN1
ENSG00000106605	2.15246e-124	1.68601	1.80395	1.56807	2.24283e-123	644	BLVRA
ENSG00000139343	4.96364e-124	1.58943	1.7072	1.47166	5.15326e-123	6636	SNRPF
ENSG00000145247	7.79835e-124	1.62775	1.72566	1.52983	8.08893e-123	132299	OCIAD2
ENSG00000182199	8.77833e-124	1.56549	1.67535	1.45562	9.09718e-123	6472	SHMT2
ENSG00000145912	9.08416e-124	1.93869	2.09044	1.78695	9.4056e-123	55651	NHP2
ENSG00000197894	1.69168e-123	1.70498	1.83255	1.57742	1.74208e-122	128	ADH5
ENSG00000115053	4.17663e-123	1.44425	1.57559	1.31291	4.28179e-122	4691	NCL
ENSG00000163110	4.75238e-123	1.26354	1.36423	1.16285	4.86768e-122	10611	PDLIM5
ENSG00000168653	6.12974e-123	1.82347	1.97729	1.66964	6.27284e-122	4725	NDUFS5
ENSG00000108561	8.30738e-123	1.90149	2.0557	1.74728	8.49372e-122	708	C1QBP
ENSG00000131437	1.04996e-122	1.09417	1.17881	1.00953	1.07255e-121	11127	KIF3A
ENSG00000004059	1.37058e-122	1.71311	1.85629	1.56994	1.39634e-121	381	ARF5
ENSG00000253729	1.49749e-122	1.04423	1.12604	0.962415	1.52427e-121	5591	PRKDC
ENSG00000139613	1.76685e-122	1.03752	1.12255	0.952481	1.79525e-121	6601	SMARCC2
ENSG00000108406	2.23304e-122	1.33898	1.43357	1.24438	2.2629e-121	79665	DHX40
ENSG00000164934	2.2441e-122	1.64366	1.75682	1.5305	2.2721e-121	25879	DCAF13
ENSG00000132153	2.80163e-122	1.27771	1.37478	1.18065	2.83408e-121	22907	DHX30
ENSG00000169122	3.24593e-122	1.17466	1.26271	1.0866	3.28063e-121	90362	FAM110B
ENSG00000108671	8.70025e-122	1.32477	1.43231	1.21723	8.77774e-121	5717	PSMD11
ENSG00000113361	1.48656e-121	1.05003	1.11576	0.984295	1.49585e-120	1004	CDH6
ENSG00000175203	2.34815e-121	1.89273	2.04701	1.73846	2.35866e-120	10540	DCTN2
ENSG00000135387	5.08315e-121	1.5614	1.68744	1.43535	5.09696e-120	4076	CAPRIN1
ENSG00000101361	8.25727e-121	1.56445	1.6892	1.43971	8.26521e-120	100302138	NOP56
ENSG00000091140	1.07579e-120	1.52806	1.64452	1.4116	1.07495e-119	1738	DLD
ENSG00000134291	1.36324e-120	1.58839	1.6827	1.49407	1.36098e-119	79022	TMEM106C
ENSG00000189091	2.64751e-120	1.092	1.17822	1.00577	2.62708e-119	23450	SF3B3
ENSG00000106591	4.60476e-120	1.79438	1.92487	1.66388	4.55736e-119	64983	MRPL32
ENSG00000165055	4.84374e-120	1.14042	1.22615	1.0547	4.78973e-119	55798	METTL2B
ENSG00000149313	5.93068e-120	1.56137	1.67628	1.44647	5.85949e-119	60496	AASDHPPT
ENSG00000145907	6.4618e-120	1.60273	1.72617	1.47929	6.37873e-119	10146	G3BP1
ENSG00000109084	1.69953e-119	1.16031	1.2282	1.09242	1.67047e-118	27346	TMEM97
ENSG00000117569	2.29927e-119	1.2326	1.33572	1.12948	2.25222e-118	58155	PTBP2
ENSG00000120948	3.14989e-119	1.50778	1.62743	1.38813	3.08016e-118	23435	TARDBP
ENSG00000133265	9.86992e-119	1.22641	1.31438	1.13844	9.63496e-118	23640	HSPBP1
ENSG00000168374	1.76968e-118	1.93288	2.09089	1.77487	1.71875e-117	378	ARF4
ENSG00000167088	2.99849e-118	1.56279	1.68334	1.44223	2.9048e-117	6632	SNRPD1
ENSG00000114867	7.07819e-118	1.16676	1.25856	1.07495	6.83966e-117	1981	EIF4G1
ENSG00000269955	7.55615e-118	1.1968	1.29898	1.09462	7.2892e-117	100996928	LUC7L2
ENSG00000107104	1.41259e-117	1.01411	1.08821	0.940014	1.36154e-116	23189	KANK1
ENSG00000125821	2.67318e-117	1.60133	1.71616	1.48649	2.57224e-116	92675	DTD1
ENSG00000010270	3.37763e-117	1.78795	1.91402	1.66189	3.2419e-116	83930	STARD3NL
ENSG00000109814	4.18726e-117	1.45735	1.56413	1.35056	4.01562e-116	7358	UGDH
ENSG00000155959	9.16671e-117	1.87111	2.02071	1.72151	8.76159e-116	7411	VBP1
ENSG00000144381	1.02728e-116	1.67457	1.8207	1.52845	9.8106e-116	3329	HSPD1
ENSG00000135829	1.39402e-116	1.45729	1.5727	1.34189	1.32908e-115	1660	DHX9
ENSG00000092199	2.3593e-116	1.21871	1.33659	1.10084	2.24565e-115	3183	HNRNPC
ENSG00000175166	2.63136e-116	1.69709	1.83206	1.56212	2.50252e-115	5708	PSMD2
ENSG00000133318	3.74906e-116	1.65321	1.81005	1.49638	3.56254e-115	10313	RTN3
ENSG00000186469	4.50209e-116	1.43736	1.5389	1.33582	4.27456e-115	54331	GNG2
ENSG00000070761	5.45552e-116	1.75279	1.88207	1.62352	5.17122e-115	29105	C16orf80
ENSG00000164610	5.71958e-116	1.08693	1.16167	1.0122	5.41703e-115	6100	RP9
ENSG00000089220	1.59789e-115	1.72104	1.88545	1.55663	1.50962e-114	5037	PEBP1
ENSG00000182872	1.71704e-115	1.15654	1.2452	1.06789	1.62085e-114	8241	RBM10
ENSG00000007080	3.86958e-115	1.39658	1.50024	1.29292	3.64979e-114	115098	CCDC124
ENSG00000048649	8.00285e-115	1.0884	1.17947	0.997327	7.52966e-114	51773	RSF1
ENSG00000122378	8.44662e-115	1.49034	1.59957	1.38111	7.94066e-114	84293	FAM213A
ENSG00000145349	1.28815e-114	1.38181	1.48262	1.28101	1.209e-113	817	CAMK2D
ENSG00000100632	1.49515e-114	1.66554	1.79735	1.53374	1.40099e-113	2079	ERH
ENSG00000085719	3.15458e-114	1.28588	1.3848	1.18695	2.95107e-113	8895	CPNE3
ENSG00000103160	6.35894e-114	1.30161	1.3866	1.21662	5.93899e-113	83693	HSDL1
ENSG00000106009	8.33219e-114	1.28755	1.38542	1.18969	7.7566e-113	221927	BRAT1
ENSG00000106344	1.0333e-113	1.03623	1.12246	0.950002	9.61134e-113	55131	RBM28
ENSG00000136504	2.45896e-113	1.51541	1.63713	1.39368	2.28166e-112	11143	KAT7
ENSG00000076248	3.22651e-113	1.19196	1.26988	1.11405	2.99145e-112	7374	UNG
ENSG00000170903	5.33684e-113	1.15537	1.25272	1.05802	4.94404e-112	84437	MSANTD4
ENSG00000136160	7.19972e-113	1.34024	1.42196	1.25853	6.65901e-112	1910	EDNRB
ENSG00000183207	9.84193e-113	1.63178	1.75061	1.51295	9.0881e-112	10856	RUVBL2
ENSG00000005448	1.87033e-112	1.27467	1.36152	1.18782	1.72013e-111	84058	WDR54
ENSG00000101158	3.44963e-112	1.54206	1.65859	1.42554	3.16497e-111	51497	NELFCD
ENSG00000047849	3.90637e-112	1.23526	1.33911	1.13141	3.58115e-111	4134	MAP4
ENSG00000105887	6.63046e-112	1.13197	1.22416	1.03977	6.06873e-111	767558	MTPN
ENSG00000168958	7.44915e-112	1.55837	1.69111	1.42562	6.81261e-111	56947	MFF
ENSG00000135250	9.26038e-112	1.21039	1.31695	1.10384	8.44207e-111	6733	SRPK2
ENSG00000136930	1.74324e-111	1.78245	1.93543	1.62947	1.58667e-110	5695	PSMB7
ENSG00000108395	7.15344e-111	1.08166	1.16192	1.00141	6.47488e-110	4591	TRIM37
ENSG00000198453	1.37666e-110	1.03468	1.1048	0.964559	1.24509e-109	374900	ZNF568
ENSG00000189046	1.51524e-110	1.28781	1.36966	1.20597	1.36826e-109	121642	ALKBH2
ENSG00000105058	2.47494e-110	1.83247	1.9821	1.68284	2.22608e-109	26017	FAM32A
ENSG00000103202	3.62319e-110	1.1207	1.19598	1.04542	3.25376e-109	4833	NME4
ENSG00000176102	3.69747e-110	1.50076	1.60963	1.39189	3.31786e-109	1479	CSTF3
ENSG00000106682	3.7719e-110	1.33726	1.4674	1.20712	3.382e-109	7458	EIF4H
ENSG00000158604	3.8436e-110	1.58232	1.71764	1.44701	3.44359e-109	222068	TMED4
ENSG00000006451	4.56348e-110	1.35252	1.46245	1.2426	4.08535e-109	5898	RALA
ENSG00000198830	4.70406e-110	1.43441	1.56919	1.29963	4.20791e-109	3151	HMGN2
ENSG00000113161	4.8692e-110	1.11821	1.1964	1.04003	4.35223e-109	3156	HMGCR
ENSG00000164032	5.33675e-110	1.95027	2.12415	1.77638	4.76642e-109	3015	H2AFZ
ENSG00000196510	5.52339e-110	1.37006	1.48261	1.2575	4.92926e-109	51434	ANAPC7
ENSG00000179271	7.34425e-110	1.43976	1.54988	1.32963	6.53895e-109	90480	GADD45GIP1
ENSG00000106028	8.74587e-110	1.87386	2.03652	1.7112	7.77479e-109	6742	SSBP1
ENSG00000155660	1.26258e-109	1.56232	1.68913	1.43552	1.12152e-108	9601	PDIA4
ENSG00000145780	1.31593e-109	1.2757	1.37058	1.18082	1.1671e-108	56929	FEM1C
ENSG00000005801	1.36902e-109	1.1901	1.27937	1.10084	1.21324e-108	7748	ZNF195
ENSG00000141425	1.3937e-109	1.0705	1.16239	0.978606	1.23416e-108	55197	RPRD1A
ENSG00000135744	2.99953e-109	1.5715	1.66076	1.48223	2.65411e-108	183	AGT
ENSG00000253719	4.14355e-109	1.49326	1.61185	1.37467	3.66072e-108	552889	ATXN7L3B
ENSG00000005513	5.62913e-109	1.04489	1.12352	0.96627	4.95788e-108	30812	SOX8
ENSG00000122203	6.77937e-109	1.36034	1.47178	1.2489	5.95263e-108	57179	KIAA1191
ENSG00000175792	1.51949e-108	1.3809	1.47167	1.29013	1.3301e-107	8607	RUVBL1
ENSG00000205531	1.69417e-108	1.51422	1.63834	1.3901	1.48188e-107	4676	NAP1L4
ENSG00000105364	1.85092e-108	1.29103	1.39323	1.18884	1.61775e-107	51073	MRPL4
ENSG00000255302	2.11245e-108	1.62589	1.77983	1.47196	1.84352e-107	23741	EID1
ENSG00000172037	2.43544e-108	1.13863	1.21053	1.06672	2.12377e-107	3913	LAMB2
ENSG00000106615	2.44473e-108	1.69259	1.83503	1.55016	2.13025e-107	6009	RHEB
ENSG00000205581	2.4647e-108	1.65092	1.80948	1.49237	2.14601e-107	101927733	HMGN1
ENSG00000151135	5.65186e-108	1.29378	1.38937	1.19819	4.90242e-107	90488	C12orf23
ENSG00000162407	1.03885e-107	1.19651	1.29622	1.09679	8.99738e-107	8613	PPAP2B
ENSG00000141279	1.19474e-107	1.0979	1.19344	1.00235	1.03396e-106	9520	NPEPPS
ENSG00000102225	1.31597e-107	1.1052	1.18832	1.02209	1.13802e-106	5127	CDK16
ENSG00000136045	1.33769e-107	1.56218	1.68796	1.43639	1.15593e-106	11137	PWP1
ENSG00000133027	1.93171e-107	1.42399	1.52247	1.32551	1.66672e-106	10400	PEMT
ENSG00000139726	2.07523e-107	1.39243	1.50796	1.27689	1.7892e-106	8562	DENR
ENSG00000155304	2.48025e-107	1.41043	1.5225	1.29836	2.13679e-106	6782	HSPA13
ENSG00000162944	4.02922e-107	1.13953	1.24507	1.03398	3.46864e-106	130132	RFTN2
ENSG00000015676	4.43972e-107	1.09156	1.18289	1.00022	3.81916e-106	23386	NUDCD3
ENSG00000108468	5.7887e-107	1.09402	1.17314	1.0149	4.97584e-106	10951	CBX1
ENSG00000101266	1.42539e-106	1.39229	1.51404	1.27054	1.21974e-105	1457	CSNK2A1
ENSG00000120738	3.73874e-106	1.88969	2.05493	1.72445	3.18029e-105	1958	EGR1
ENSG00000103275	8.74327e-106	1.23536	1.33975	1.13096	7.41525e-105	7329	UBE2I
ENSG00000169085	1.01598e-105	1.28543	1.41327	1.1576	8.61022e-105	254778	C8orf46
ENSG00000056097	1.0191e-105	1.23741	1.34885	1.12598	8.63029e-105	51663	ZFR
ENSG00000071462	1.31859e-105	1.61226	1.74689	1.47764	1.11501e-104	114049	WBSCR22
ENSG00000079739	1.46812e-105	1.23731	1.32919	1.14542	1.23962e-104	5236	PGM1
ENSG00000184983	1.69665e-105	1.49074	1.61197	1.36952	1.43151e-104	4700	NDUFA6
ENSG00000160014	5.21855e-105	1.15388	1.25858	1.04919	4.38688e-104	808	CALM3
ENSG00000167774	9.96606e-105	1.45093	1.55998	1.34188	8.35936e-104	4701	NDUFA7
ENSG00000171476	1.04154e-104	1.77519	1.87635	1.67402	8.7235e-104	84525	HOPX
ENSG00000125743	1.7644e-104	1.67483	1.823	1.52665	1.4767e-103	6633	SNRPD2
ENSG00000197008	1.87909e-104	1.18453	1.26931	1.09975	1.57039e-103	7697	ZNF138
ENSG00000167614	2.02982e-104	1.37605	1.49124	1.26085	1.69513e-103	57348	TTYH1
ENSG00000164919	4.1913e-104	1.4013	1.5295	1.27311	3.49509e-103	1345	COX6C
ENSG00000157778	4.30084e-104	1.36599	1.46831	1.26367	3.58382e-103	84262	PSMG3
ENSG00000164405	4.79045e-104	1.04552	1.13346	0.957593	3.98891e-103	27089	UQCRQ
ENSG00000070669	6.08352e-104	1.13608	1.20989	1.06228	5.05825e-103	440	ASNS
ENSG00000141510	7.43315e-104	1.14588	1.23217	1.05958	6.17594e-103	7157	TP53
ENSG00000105854	8.45615e-104	2.00885	2.17745	1.84026	7.01572e-103	5445	PON2
ENSG00000136240	2.18973e-103	1.61152	1.75504	1.468	1.81279e-102	11014	KDELR2
ENSG00000084207	4.70004e-103	1.49355	1.64304	1.34406	3.87974e-102	2950	GSTP1
ENSG00000163938	5.99267e-103	1.52285	1.64648	1.39922	4.94319e-102	100113381	GNL3
ENSG00000175334	8.82574e-103	1.27202	1.38075	1.16328	7.27487e-102	8815	BANF1
ENSG00000168393	1.30354e-102	1.26802	1.35995	1.17609	1.07139e-101	1841	DTYMK
ENSG00000102054	1.6327e-102	1.69794	1.84533	1.55056	1.34001e-101	5931	RBBP7
ENSG00000167085	1.83113e-102	1.55762	1.68859	1.42666	1.50179e-101	5245	PHB
ENSG00000122644	1.96287e-102	1.49853	1.61612	1.38094	1.60868e-101	10124	ARL4A
ENSG00000004779	3.13351e-102	1.76094	1.9067	1.61518	2.56075e-101	4706	NDUFAB1
ENSG00000152102	4.04021e-102	1.00347	1.08543	0.921503	3.29936e-101	130074	FAM168B
ENSG00000121957	4.17915e-102	1.09773	1.16687	1.02859	3.41039e-101	29899	GPSM2
ENSG00000008294	1.38023e-101	1.08478	1.17951	0.990046	1.11836e-100	9043	SPAG9
ENSG00000116030	1.8433e-101	1.66198	1.80748	1.51649	1.49145e-100	7341	SUMO1
ENSG00000172115	2.49263e-101	1.27434	1.38786	1.16082	2.014e-100	54205	CYCS
ENSG00000117528	2.62996e-101	1.22858	1.33309	1.12407	2.12346e-100	5825	ABCD3
ENSG00000241468	2.94829e-101	1.47858	1.60775	1.3494	2.3788e-100	101929716	ATP5J2
ENSG00000167747	3.9011e-101	1.45681	1.55884	1.35477	3.14535e-100	692204	C19orf48
ENSG00000138078	3.91438e-101	1.05403	1.1521	0.955959	3.15383e-100	9581	PREPL
ENSG00000100804	5.60625e-101	1.93269	2.10683	1.75856	4.50746e-100	5693	PSMB5
ENSG00000151366	6.76737e-101	1.14645	1.24885	1.04404	5.43337e-100	4718	NDUFC2
ENSG00000171735	6.78282e-101	1.20705	1.3193	1.09479	5.44195e-100	23261	CAMTA1
ENSG00000145216	6.89502e-101	1.41262	1.5269	1.29834	5.52809e-100	81608	FIP1L1
ENSG00000196268	1.39318e-100	1.03148	1.11721	0.945761	1.11465e-99	284443	ZNF493
ENSG00000134779	1.74457e-100	1.32228	1.43291	1.21165	1.39383e-99	25941	TPGS2
ENSG00000189159	1.93202e-100	1.78314	1.93079	1.63549	1.54251e-99	51155	HN1
ENSG00000160131	2.96272e-100	1.22393	1.32514	1.12273	2.36048e-99	203547	VMA21
ENSG00000114956	4.64086e-100	1.46189	1.58594	1.33785	3.67956e-99	1716	DGUOK
ENSG00000153914	5.02372e-100	1.02489	1.11587	0.933905	3.98036e-99	140890	SREK1
ENSG00000123080	6.4153e-100	1.128	1.19816	1.05783	5.06889e-99	1031	CDKN2C
ENSG00000159079	6.8943e-100	1.34663	1.45925	1.234	5.43984e-99	56683	C21orf59
ENSG00000104738	6.96773e-100	1.13439	1.21492	1.05386	5.49399e-99	4173	MCM4
ENSG00000254004	8.21087e-100	1.08525	1.1763	0.994205	6.4564e-99	339324	ZNF260
ENSG00000033050	1.23531e-99	1.15064	1.24051	1.06078	9.69352e-99	10061	ABCF2
ENSG00000172239	1.56323e-99	1.17928	1.28767	1.07088	1.22415e-98	10605	PAIP1
ENSG00000091164	1.79405e-99	1.66238	1.80636	1.5184	1.40299e-98	9352	TXNL1
ENSG00000106400	3.06239e-99	1.36472	1.48802	1.24142	2.38508e-98	10467	ZNHIT1
ENSG00000135316	3.45238e-99	1.34359	1.45509	1.23209	2.68516e-98	10492	SYNCRIP
ENSG00000139579	3.76327e-99	1.19683	1.28923	1.10443	2.92497e-98	79035	NABP2
ENSG00000126602	4.62682e-99	1.40655	1.52436	1.28873	3.59372e-98	10131	TRAP1
ENSG00000197451	4.78929e-99	1.07395	1.16438	0.983522	3.71738e-98	3182	HNRNPAB
ENSG00000116288	9.46874e-99	1.61321	1.77408	1.45233	7.32963e-98	11315	PARK7
ENSG00000213639	1.14931e-98	1.27724	1.3963	1.15817	8.86665e-98	5500	PPP1CB
ENSG00000106261	1.85007e-98	1.1577	1.25836	1.05705	1.42537e-97	7586	ZKSCAN1
ENSG00000138385	2.03613e-98	1.41728	1.55508	1.27947	1.56765e-97	6741	SSB
ENSG00000161981	2.70578e-98	1.30317	1.39534	1.211	2.08183e-97	79622	SNRNP25
ENSG00000124193	4.81311e-98	1.39937	1.53103	1.26771	3.6834e-97	6431	SRSF6
ENSG00000135164	7.50491e-98	1.24937	1.35903	1.1397	5.72424e-97	9988	DMTF1
ENSG00000188171	7.77426e-98	1.05403	1.14605	0.962009	5.92574e-97	199777	ZNF626
ENSG00000159131	1.11356e-97	1.30069	1.40883	1.19254	8.48216e-97	2618	GART
ENSG00000123297	2.28655e-97	1.26638	1.36108	1.17168	1.73823e-96	10102	TSFM
ENSG00000163159	2.30836e-97	1.29201	1.3981	1.18592	1.75365e-96	6944	VPS72
ENSG00000008838	4.56206e-97	1.02532	1.11742	0.933225	3.45431e-96	102466757	MED24
ENSG00000110321	5.44065e-97	1.20022	1.32051	1.07994	4.11411e-96	1982	EIF4G2
ENSG00000178988	6.10363e-97	1.49847	1.62918	1.36775	4.61239e-96	114932	MRFAP1L1
ENSG00000073111	6.29225e-97	1.05569	1.12468	0.986695	4.75179e-96	4171	MCM2
ENSG00000099795	7.47777e-97	1.49354	1.62769	1.35939	5.64335e-96	4713	NDUFB7
ENSG00000101052	1.14077e-96	1.32626	1.42823	1.2243	8.58658e-96	51098	IFT52
ENSG00000167986	1.3955e-96	1.21578	1.32728	1.10428	1.04969e-95	1642	DDB1
ENSG00000198719	1.82274e-96	1.05619	1.12203	0.99036	1.36837e-95	28514	DLL1
ENSG00000203950	1.84832e-96	1.33449	1.44622	1.22277	1.38666e-95	26071	FAM127B
ENSG00000176871	2.79276e-96	1.04709	1.13456	0.959624	2.09247e-95	55884	WSB2
ENSG00000111581	3.12611e-96	1.30516	1.41104	1.19927	2.33917e-95	57122	NUP107
ENSG00000182916	3.67962e-96	1.41701	1.55375	1.28028	2.74974e-95	56849	TCEAL7
ENSG00000111639	5.51869e-96	1.58614	1.72509	1.44719	4.12137e-95	51258	MRPL51
ENSG00000169255	5.88273e-96	1.19431	1.28106	1.10757	4.39037e-95	8706	B3GALNT1
ENSG00000188321	6.68809e-96	1.05989	1.15007	0.969707	4.98816e-95	84527	ZNF559
ENSG00000165916	7.32087e-96	1.63979	1.78604	1.49353	5.45655e-95	5702	PSMC3
ENSG00000115233	9.05299e-96	1.67414	1.82567	1.52262	6.73879e-95	10213	PSMD14
ENSG00000155366	4.0645e-95	1.64897	1.79065	1.5073	3.00013e-94	389	RHOC
ENSG00000087365	4.12908e-95	1.13296	1.23808	1.02784	3.04583e-94	10992	SF3B2
ENSG00000243943	7.66611e-95	1.06097	1.14439	0.977561	5.62231e-94	84450	ZNF512
ENSG00000131795	1.44584e-94	1.11448	1.21324	1.01571	1.05834e-93	9939	RBM8A
ENSG00000123131	1.60542e-94	1.80076	1.95927	1.64224	1.1729e-93	10549	PRDX4
ENSG00000165512	1.72736e-94	1.28567	1.3963	1.17504	1.26119e-93	7570	ZNF22
ENSG00000115128	2.57359e-94	1.65225	1.80528	1.49923	1.87544e-93	51639	SF3B14
ENSG00000156928	7.14228e-94	1.43587	1.55344	1.31831	5.19154e-93	115416	MALSU1
ENSG00000205323	8.01523e-94	1.54359	1.68073	1.40645	5.81867e-93	84324	SARNP
ENSG00000111481	9.80237e-94	1.51976	1.65984	1.37969	7.11154e-93	22818	COPZ1
ENSG00000184047	1.11474e-93	1.35851	1.47012	1.2469	8.08223e-93	56616	DIABLO
ENSG00000136243	2.36972e-93	1.20382	1.30332	1.10432	1.71378e-92	11097	NUPL2
ENSG00000169567	2.4714e-93	1.65375	1.82202	1.48548	1.78505e-92	3094	HINT1
ENSG00000160679	3.97872e-93	1.40121	1.52897	1.27344	2.87015e-92	26097	CHTOP
ENSG00000132155	4.37402e-93	1.35074	1.46872	1.23275	3.15133e-92	5894	RAF1
ENSG00000173674	5.98883e-93	1.23668	1.35356	1.1198	4.30932e-92	1964	EIF1AX
ENSG00000099341	6.64886e-93	1.43165	1.56795	1.29534	4.78124e-92	5714	PSMD8
ENSG00000054148	6.76925e-93	1.27276	1.38421	1.16131	4.86476e-92	29085	PHPT1
ENSG00000171604	1.14288e-92	1.09641	1.18821	1.0046	8.1928e-92	51523	CXXC5
ENSG00000124207	3.07234e-92	1.21132	1.32346	1.09919	2.19007e-91	1434	CSE1L
ENSG00000163539	6.4702e-92	1.01927	1.12413	0.914412	4.60072e-91	23122	CLASP2
ENSG00000140718	6.92549e-92	1.12392	1.22533	1.02252	4.91834e-91	79068	FTO
ENSG00000069275	7.36197e-92	1.02872	1.12883	0.9286	5.22184e-91	64710	NUCKS1
ENSG00000124380	8.24759e-92	1.33399	1.4637	1.20428	5.84277e-91	11017	SNRNP27
ENSG00000101363	3.4063e-91	1.3613	1.46388	1.25873	2.40416e-90	63905	MANBAL
ENSG00000138430	4.01196e-91	1.13659	1.23701	1.03617	2.82815e-90	29789	OLA1
ENSG00000184117	6.42207e-91	1.21954	1.31495	1.12413	4.52153e-90	8508	NIPSNAP1
ENSG00000211460	7.48915e-91	1.33626	1.45721	1.21532	5.26958e-90	7247	TSN
ENSG00000167720	1.12058e-90	1.01016	1.08625	0.934076	7.86535e-90	63826	SRR
ENSG00000137207	1.13776e-90	1.60512	1.75791	1.45233	7.98109e-90	25844	YIPF3
ENSG00000099783	1.24846e-90	1.41325	1.55232	1.27419	8.75226e-90	4670	HNRNPM
ENSG00000110696	1.32365e-90	1.02838	1.12713	0.929632	9.268e-90	10944	C11orf58
ENSG00000089597	1.4761e-90	1.25328	1.37158	1.13498	1.03291e-89	23193	GANAB
ENSG00000031698	1.56576e-90	1.45857	1.59461	1.32253	1.09498e-89	6301	SARS
ENSG00000187145	1.57372e-90	1.63161	1.78398	1.47923	1.09987e-89	54460	MRPS21
ENSG00000102241	1.77058e-90	1.14746	1.24492	1.05	1.23595e-89	27336	HTATSF1
ENSG00000111669	1.88315e-90	1.40248	1.5588	1.24616	1.31373e-89	7167	TPI1
ENSG00000161654	1.91165e-90	1.19572	1.30715	1.08429	1.33279e-89	124801	LSM12
ENSG00000062485	2.26041e-90	1.18959	1.30009	1.0791	1.57403e-89	1431	CS
ENSG00000112312	2.46423e-90	1.33896	1.43143	1.24649	1.71492e-89	51053	GMNN
ENSG00000103363	2.71232e-90	1.21393	1.33127	1.09659	1.88528e-89	6923	TCEB2
ENSG00000155115	3.16947e-90	1.61784	1.7597	1.47599	2.2017e-89	112495	GTF3C6
ENSG00000105819	3.79648e-90	1.28073	1.39794	1.16352	2.63565e-89	9512	PMPCB
ENSG00000206357	4.50249e-90	1.46501	1.60357	1.32645	3.122e-89	100302242	NELFE
ENSG00000101460	5.51884e-90	1.05539	1.1475	0.963295	3.8221e-89	84557	MAP1LC3A
ENSG00000256771	5.68475e-90	1.0889	1.1758	1.002	3.93462e-89	56242	ZNF253
ENSG00000262788	5.87221e-90	1.16066	1.25611	1.06521	4.06191e-89	84916	CIRH1A
ENSG00000165443	7.3742e-90	1.04679	1.17862	0.91495	5.0947e-89	84457	PHYHIPL
ENSG00000088682	1.35296e-89	1.39149	1.50793	1.27505	9.28012e-89	57017	COQ9
ENSG00000087274	1.48829e-89	1.05574	1.16273	0.948761	1.01961e-88	118	ADD1
ENSG00000170075	2.34576e-89	1.3368	1.45472	1.21887	1.60322e-88	9283	GPR37L1
ENSG00000137710	2.4071e-89	1.09002	1.22804	0.952008	1.64415e-88	5962	RDX
ENSG00000142230	2.80949e-89	1.38265	1.50052	1.26477	1.91444e-88	10055	SAE1
ENSG00000144867	3.64331e-89	1.25855	1.36828	1.14882	2.48114e-88	58477	SRPRB
ENSG00000177917	4.8778e-89	1.27625	1.38725	1.16525	3.31987e-88	151188	ARL6IP6
ENSG00000150753	5.36333e-89	1.43937	1.57245	1.30629	3.64815e-88	22948	CCT5
ENSG00000100823	1.04204e-88	1.63991	1.79761	1.48221	7.05445e-88	328	APEX1
ENSG00000169925	1.759e-88	1.00811	1.10105	0.915157	1.1873e-87	8019	BRD3
ENSG00000168000	2.034e-88	1.34013	1.45418	1.22608	1.3713e-87	26580	BSCL2
ENSG00000119878	2.36376e-88	1.10976	1.22342	0.996104	1.59269e-87	9419	CRIPT
ENSG00000140416	2.4044e-88	1.02876	1.10651	0.951009	1.61912e-87	7168	TPM1
ENSG00000215021	2.47207e-88	1.53307	1.67801	1.38812	1.66371e-87	11331	PHB2
ENSG00000167699	2.56532e-88	1.29874	1.42076	1.17672	1.72544e-87	51031	GLOD4
ENSG00000130165	3.03602e-88	1.22802	1.3426	1.11344	2.03964e-87	84337	ELOF1
ENSG00000100994	3.41497e-88	1.21918	1.32882	1.10954	2.29154e-87	5834	PYGB
ENSG00000163918	4.79765e-88	1.07477	1.1494	1.00013	3.21558e-87	5984	RFC4
ENSG00000126432	5.19846e-88	1.5084	1.65815	1.35864	3.4781e-87	25824	PRDX5
ENSG00000177683	6.1745e-88	1.17217	1.27567	1.06867	4.12631e-87	168451	THAP5
ENSG00000143797	7.29203e-88	1.0202	1.1101	0.930298	4.85894e-87	129642	MBOAT2
ENSG00000169689	1.309e-87	1.49924	1.6311	1.36737	8.70711e-87	201254	STRA13
ENSG00000168303	2.36042e-87	1.29393	1.41704	1.17081	1.56554e-86	136647	MPLKIP
ENSG00000184831	2.59698e-87	1.2411	1.33439	1.14781	1.71845e-86	79135	APOO
ENSG00000134375	2.85742e-87	1.36055	1.48342	1.23768	1.8897e-86	10440	TIMM17A
ENSG00000203667	3.6722e-87	1.18462	1.28477	1.08448	2.42573e-86	116228	COX20
ENSG00000143156	8.55571e-87	1.03079	1.10241	0.959175	5.64509e-86	29922	NME7
ENSG00000078967	1.11907e-86	1.03969	1.12899	0.95039	7.37093e-86	51619	UBE2D4
ENSG00000149257	1.34498e-86	1.05401	1.13188	0.976141	8.84869e-86	871	SERPINH1
ENSG00000188732	1.57726e-86	1.03851	1.15125	0.92577	1.03531e-85	340277	FAM221A
ENSG00000172331	2.07103e-86	1.25552	1.35688	1.15415	1.35708e-85	669	BPGM
ENSG00000149547	3.54051e-86	1.05268	1.13779	0.967572	2.31468e-85	9538	EI24
ENSG00000182093	5.34381e-86	1.51003	1.65808	1.36198	3.48566e-85	7485	WRB
ENSG00000144231	7.95639e-86	1.05473	1.15034	0.959131	5.18389e-85	5433	POLR2D
ENSG00000136628	8.31865e-86	1.11737	1.22516	1.00958	5.41683e-85	2058	EPRS
ENSG00000171681	9.85239e-86	1.21751	1.33083	1.10418	6.40098e-85	55729	ATF7IP
ENSG00000174886	1.14869e-85	1.22518	1.3451	1.10527	7.45022e-85	126328	NDUFA11
ENSG00000065268	1.33787e-85	1.17756	1.27059	1.08452	8.67228e-85	57418	WDR18
ENSG00000109606	2.08782e-85	1.42075	1.55644	1.28505	1.35183e-84	1665	DHX15
ENSG00000136485	2.45711e-85	1.08234	1.18671	0.977976	1.58824e-84	10238	DCAF7
ENSG00000198937	3.28323e-85	1.21959	1.31581	1.12337	2.11864e-84	154467	CCDC167
ENSG00000132780	4.688e-85	1.27872	1.40667	1.15077	3.02341e-84	4678	NASP
ENSG00000162607	7.08447e-85	1.06455	1.15416	0.974941	4.55612e-84	7398	USP1
ENSG00000168385	8.39708e-85	1.36675	1.51065	1.22285	5.39725e-84	4735	44076
ENSG00000151500	9.1891e-85	1.44135	1.56868	1.31402	5.90301e-84	29087	THYN1
ENSG00000101146	1.1141e-84	1.22834	1.33021	1.12648	7.14889e-84	8480	RAE1
ENSG00000111653	1.34448e-84	1.42279	1.54811	1.29747	8.6078e-84	51147	ING4
ENSG00000011304	1.5615e-84	1.16525	1.27609	1.05442	9.97496e-84	100616459	PTBP1
ENSG00000162613	2.04307e-84	1.19367	1.31063	1.07671	1.30294e-83	8880	FUBP1
ENSG00000146425	2.36652e-84	1.75833	1.92792	1.58874	1.5067e-83	6993	DYNLT1
ENSG00000099942	2.66663e-84	1.18693	1.29667	1.0772	1.69588e-83	1399	CRKL
ENSG00000105197	3.54921e-84	1.08772	1.1809	0.994549	2.25466e-83	92609	TIMM50
ENSG00000167325	3.93481e-84	1.18602	1.28896	1.08309	2.49823e-83	6240	RRM1
ENSG00000125656	4.58024e-84	1.35673	1.47367	1.23979	2.90641e-83	8192	CLPP
ENSG00000095906	4.85862e-84	1.31448	1.43531	1.19364	3.07793e-83	10101	NUBP2
ENSG00000163382	8.43253e-84	1.40066	1.53537	1.26596	5.31845e-83	128240	APOA1BP
ENSG00000169504	1.03123e-83	1.35541	1.50179	1.20902	6.48974e-83	25932	CLIC4
ENSG00000139180	1.03396e-83	1.44142	1.5801	1.30275	6.50329e-83	4704	NDUFA9
ENSG00000137100	1.08136e-83	1.52607	1.6689	1.38324	6.79768e-83	11258	DCTN3
ENSG00000116221	1.09628e-83	1.25904	1.37608	1.14199	6.88775e-83	51253	MRPL37
ENSG00000084652	1.14892e-83	1.06773	1.17701	0.958461	7.21447e-83	200081	TXLNA
ENSG00000079999	1.28347e-83	1.16339	1.28066	1.04613	8.05494e-83	9817	KEAP1
ENSG00000082153	1.55224e-83	1.45333	1.60668	1.29999	9.73637e-83	9689	BZW1
ENSG00000188976	2.33556e-83	1.12344	1.22201	1.02486	1.46257e-82	26155	NOC2L
ENSG00000073803	4.74635e-83	1.08303	1.18645	0.979604	2.95768e-82	9175	MAP3K13
ENSG00000143401	5.87888e-83	1.36319	1.48602	1.24037	3.65743e-82	81611	ANP32E
ENSG00000179091	7.19581e-83	1.52923	1.68025	1.37821	4.46703e-82	1537	CYC1
ENSG00000134313	7.32323e-83	1.0247	1.1295	0.919893	4.54366e-82	57498	KIDINS220
ENSG00000143398	7.40085e-83	1.0831	1.18491	0.981279	4.58933e-82	8394	PIP5K1A
ENSG00000173914	1.17123e-82	1.15353	1.2678	1.03926	7.25109e-82	83759	RBM4B
ENSG00000162909	1.24409e-82	1.14562	1.25254	1.0387	7.69803e-82	824	CAPN2
ENSG00000037897	1.73059e-82	1.0441	1.12202	0.966175	1.0691e-81	4234	METTL1
ENSG00000006625	2.3784e-82	1.41018	1.53302	1.28734	1.46533e-81	79017	GGCT
ENSG00000130159	2.51902e-82	1.15748	1.26069	1.05428	1.55114e-81	51295	ECSIT
ENSG00000111906	3.33376e-82	1.13473	1.23602	1.03344	2.05062e-81	51020	HDDC2
ENSG00000124562	5.61288e-82	1.39021	1.52146	1.25896	3.44696e-81	6631	SNRPC
ENSG00000163479	1.11693e-81	1.51955	1.68296	1.35613	6.85188e-81	6746	SSR2
ENSG00000092201	1.3603e-81	1.01307	1.11708	0.909063	8.33147e-81	11198	SUPT16H
ENSG00000092621	1.36466e-81	1.03934	1.18331	0.895383	8.35373e-81	26227	PHGDH
ENSG00000096384	1.38446e-81	1.10313	1.23522	0.971046	8.4704e-81	3326	HSP90AB1
ENSG00000138381	1.40757e-81	1.12277	1.21903	1.02651	8.60718e-81	54529	ASNSD1
ENSG00000130520	1.55838e-81	1.25553	1.37231	1.13875	9.52427e-81	25804	LSM4
ENSG00000136631	2.31798e-81	1.05385	1.15977	0.947938	1.41064e-80	11311	VPS45
ENSG00000142507	2.44532e-81	1.50654	1.66487	1.34822	1.48734e-80	5694	PSMB6
ENSG00000177370	2.49139e-81	1.04626	1.13114	0.961383	1.51456e-80	29928	TIMM22
ENSG00000105202	2.53453e-81	1.35759	1.48791	1.22726	1.53997e-80	2091	FBL
ENSG00000179958	2.67987e-81	1.24699	1.35141	1.14257	1.62741e-80	79077	DCTPP1
ENSG00000262814	2.79658e-81	1.15983	1.26247	1.05719	1.69739e-80	6182	MRPL12
ENSG00000198961	2.94542e-81	1.36689	1.50056	1.23323	1.78677e-80	9867	PJA2
ENSG00000101444	3.19237e-81	1.37285	1.49759	1.24812	1.93453e-80	191	AHCY
ENSG00000105671	4.50971e-81	1.14299	1.23794	1.04803	2.72992e-80	54555	DDX49
ENSG00000100462	4.75243e-81	1.15797	1.25758	1.05836	2.87533e-80	10419	PRMT5
ENSG00000177889	1.29046e-80	1.35503	1.48964	1.22042	7.76242e-80	7334	UBE2N
ENSG00000175768	1.51791e-80	1.55686	1.69736	1.41636	9.12102e-80	401505	TOMM5
ENSG00000150779	1.62614e-80	1.17976	1.28795	1.07157	9.76624e-80	26521	TIMM8B
ENSG00000166986	1.68168e-80	1.3419	1.46618	1.21763	1.00945e-79	102465454	MARS
ENSG00000090273	1.83254e-80	1.18193	1.29872	1.06513	1.09943e-79	10726	NUDC
ENSG00000131558	2.0292e-80	1.3323	1.46789	1.19671	1.21678e-79	60412	EXOC4
ENSG00000145293	2.65549e-80	1.54202	1.70504	1.37901	1.58899e-79	58478	ENOPH1
ENSG00000134717	2.85775e-80	1.13693	1.24754	1.02632	1.70912e-79	91408	BTF3L4
ENSG00000196235	4.11834e-80	1.04655	1.15099	0.942111	2.45918e-79	6829	SUPT5H
ENSG00000160201	4.29252e-80	1.31425	1.44903	1.17947	2.56052e-79	7307	U2AF1
ENSG00000105618	4.90868e-80	1.24638	1.36841	1.12434	2.92349e-79	26121	PRPF31
ENSG00000139624	5.53194e-80	1.27787	1.40122	1.15451	3.29297e-79	91012	CERS5
ENSG00000079246	7.09772e-80	1.2817	1.41833	1.14506	4.21625e-79	7520	XRCC5
ENSG00000016864	1.23552e-79	1.10879	1.20694	1.01063	7.31653e-79	55830	GLT8D1
ENSG00000163882	1.28516e-79	1.20728	1.30899	1.10556	7.6066e-79	5437	POLR2H
ENSG00000105258	1.34591e-79	1.07814	1.19699	0.959287	7.94972e-79	5438	POLR2I
ENSG00000129484	1.73674e-79	1.05712	1.15519	0.959054	1.02317e-78	10038	PARP2
ENSG00000085231	1.87258e-79	1.52088	1.68135	1.3604	1.1015e-78	102157402	TAF9
ENSG00000176340	1.93944e-79	1.35617	1.50574	1.20661	1.14024e-78	1351	COX8A
ENSG00000111667	2.01821e-79	1.04921	1.15223	0.946188	1.18473e-78	8078	USP5
ENSG00000125991	2.04144e-79	1.50792	1.6647	1.35114	1.19775e-78	51614	ERGIC3
ENSG00000126214	2.11265e-79	1.1134	1.21665	1.01015	1.23826e-78	3831	KLC1
ENSG00000081721	4.13684e-79	1.29574	1.40861	1.18287	2.41477e-78	11266	DUSP12
ENSG00000131467	4.4643e-79	1.10945	1.21831	1.00058	2.6046e-78	10197	PSME3
ENSG00000141562	4.50503e-79	1.27781	1.39597	1.15966	2.62702e-78	26502	NARF
ENSG00000129235	4.8922e-79	1.03109	1.12475	0.937434	2.85133e-78	84817	TXNDC17
ENSG00000171824	6.21599e-79	1.13646	1.2513	1.02162	3.61919e-78	5394	EXOSC10
ENSG00000177830	8.25456e-79	1.04887	1.1475	0.950239	4.7988e-78	66005	CHID1
ENSG00000120438	8.70535e-79	1.43363	1.57719	1.29006	5.05573e-78	677812	TCP1
ENSG00000137547	9.2803e-79	1.24174	1.34975	1.13373	5.38691e-78	29088	MRPL15
ENSG00000262472	9.92531e-79	1.54642	1.68171	1.41112	5.75839e-78	3838	KPNA2
ENSG00000060982	1.19326e-78	1.06205	1.15295	0.971149	6.91943e-78	586	BCAT1
ENSG00000104889	1.30445e-78	1.20474	1.3	1.10947	7.54891e-78	10535	RNASEH2A
ENSG00000115541	1.5198e-78	1.3129	1.45547	1.17033	8.78184e-78	3336	HSPE1
ENSG00000004142	1.59291e-78	1.0452	1.14952	0.940885	9.19499e-78	26073	POLDIP2
ENSG00000187325	1.62946e-78	1.16329	1.26581	1.06078	9.3965e-78	51616	TAF9B
ENSG00000135245	1.63533e-78	1.25531	1.35894	1.15168	9.42558e-78	29923	HILPDA
ENSG00000143569	1.80572e-78	1.13664	1.24912	1.02415	1.04025e-77	9898	UBAP2L
ENSG00000181924	2.77496e-78	1.32543	1.44978	1.20109	1.5978e-77	51287	COA4
ENSG00000126947	4.18639e-78	1.12759	1.22127	1.03392	2.39963e-77	51309	ARMCX1
ENSG00000070413	4.40388e-78	1.04635	1.14762	0.945074	2.52303e-77	9993	DGCR2
ENSG00000111142	5.22016e-78	1.09326	1.21625	0.97026	2.9847e-77	10988	METAP2
ENSG00000153774	5.26483e-78	1.14854	1.25482	1.04225	3.00874e-77	10428	CFDP1
ENSG00000141349	7.10744e-78	1.22797	1.33981	1.11612	4.04961e-77	92579	G6PC3
ENSG00000187735	1.23428e-77	1.19948	1.33435	1.06462	7.01163e-77	6917	TCEA1
ENSG00000009844	1.27524e-77	1.14594	1.25634	1.03555	7.23709e-77	51534	VTA1
ENSG00000113407	1.60738e-77	1.15266	1.2699	1.03543	9.10846e-77	6897	TARS
ENSG00000056050	1.71706e-77	1.09135	1.20728	0.975424	9.72519e-77	54969	C4orf27
ENSG00000168710	1.93159e-77	1.03845	1.14308	0.933811	1.09349e-76	10768	AHCYL1
ENSG00000120333	2.39346e-77	1.0792	1.18239	0.976018	1.35161e-76	63931	MRPS14
ENSG00000069998	2.4282e-77	1.17581	1.2793	1.07231	1.37055e-76	27440	CECR5
ENSG00000055044	2.46739e-77	1.26874	1.398	1.13948	1.39198e-76	51602	NOP58
ENSG00000133134	2.95491e-77	1.19798	1.29652	1.09944	1.6621e-76	84707	BEX2
ENSG00000104886	3.27309e-77	1.26703	1.38351	1.15056	1.83836e-76	102466736	PLEKHJ1
ENSG00000127445	3.67137e-77	1.27856	1.40802	1.14911	2.06004e-76	5300	PIN1
ENSG00000151239	4.6118e-77	1.3751	1.51245	1.23775	2.58645e-76	5756	TWF1
ENSG00000075945	5.3043e-77	1.18268	1.29763	1.06773	2.97046e-76	22920	KIFAP3
ENSG00000125445	5.66973e-77	1.33249	1.45939	1.20558	3.1689e-76	51081	MRPS7
ENSG00000104969	7.80663e-77	1.20252	1.32025	1.08478	4.35474e-76	6449	SGTA
ENSG00000225663	9.39579e-77	1.30718	1.44123	1.17312	5.23356e-76	348262	FAM195B
ENSG00000074201	9.78243e-77	1.53451	1.69373	1.37529	5.44627e-76	1207	CLNS1A
ENSG00000138413	1.15447e-76	1.47983	1.6301	1.32956	6.41493e-76	3417	IDH1
ENSG00000175582	1.22731e-76	1.24404	1.38031	1.10778	6.81306e-76	5870	RAB6A
ENSG00000116062	1.81134e-76	1.01189	1.10379	0.919992	1.00405e-75	2956	MSH6
ENSG00000125124	2.24371e-76	1.16187	1.28431	1.03942	1.24131e-75	583	BBS2
ENSG00000125870	2.48128e-76	1.09164	1.20242	0.980854	1.37208e-75	6629	SNRPB2
ENSG00000168439	3.36801e-76	1.35364	1.48602	1.22126	1.85882e-75	10963	STIP1
ENSG00000125971	4.17976e-76	1.40891	1.55896	1.25886	2.30461e-75	83658	DYNLRB1
ENSG00000117360	4.65263e-76	1.02985	1.131	0.928703	2.5641e-75	9129	PRPF3
ENSG00000166922	8.36864e-76	1.16993	1.29634	1.04351	4.59432e-75	6447	SCG5
ENSG00000014824	9.20184e-76	1.13548	1.25192	1.01904	5.04448e-75	10463	SLC30A9
ENSG00000188010	1.61784e-75	1.08776	1.17618	0.999352	8.83518e-75	729967	MORN2
ENSG00000173660	2.29574e-75	1.57549	1.74909	1.40189	1.25074e-74	440567	UQCRH
ENSG00000183513	3.76451e-75	1.17351	1.27775	1.06927	2.0451e-74	493753	COA5
ENSG00000167005	4.02862e-75	1.04144	1.15251	0.930377	2.1865e-74	11051	NUDT21
ENSG00000183978	4.92457e-75	1.31798	1.45001	1.18594	2.66392e-74	28958	COA3
ENSG00000144451	7.4103e-75	1.09316	1.20196	0.984354	4.00289e-74	79582	SPAG16
ENSG00000047315	8.70279e-75	1.18219	1.2983	1.06608	4.69e-74	5431	POLR2B
ENSG00000101856	8.773e-75	1.64915	1.82013	1.47818	4.72561e-74	10857	PGRMC1
ENSG00000143870	8.97147e-75	1.45793	1.61446	1.30141	4.83024e-74	10130	PDIA6
ENSG00000099624	1.08136e-74	1.24853	1.37959	1.11747	5.81654e-74	513	ATP5D
ENSG00000179115	1.18999e-74	1.30205	1.42948	1.17462	6.39488e-74	2193	FARSA
ENSG00000132128	1.60588e-74	1.12882	1.24637	1.01127	8.62169e-74	10489	LRRC41
ENSG00000143727	4.21882e-74	1.45143	1.60111	1.30175	2.24919e-73	52	ACP1
ENSG00000100714	5.72845e-74	1.04132	1.14055	0.942082	3.04692e-73	4522	MTHFD1
ENSG00000147123	6.09303e-74	1.18576	1.30629	1.06522	3.23933e-73	54539	NDUFB11
ENSG00000105583	7.45359e-74	1.29602	1.43706	1.15499	3.96082e-73	51398	WDR83OS
ENSG00000164896	8.74143e-74	1.09164	1.19454	0.988734	4.64302e-73	10922	FASTK
ENSG00000115963	9.22994e-74	1.06975	1.15648	0.983012	4.89568e-73	390	RND3
ENSG00000132591	1.03818e-73	1.19675	1.30927	1.08424	5.50153e-73	26284	ERAL1
ENSG00000151348	1.37516e-73	1.02831	1.13089	0.925724	7.27714e-73	2132	EXT2
ENSG00000078668	1.43451e-73	1.47112	1.62123	1.32101	7.58772e-73	7419	VDAC3
ENSG00000088356	1.72587e-73	1.01502	1.11241	0.917625	9.112e-73	81572	PDRG1
ENSG00000240972	1.77407e-73	1.45183	1.62295	1.28072	9.36216e-73	4282	MIF
ENSG00000178980	1.79978e-73	1.3641	1.52436	1.20384	9.49345e-73	6415	SEPW1
ENSG00000145687	1.81609e-73	1.1039	1.20568	1.00212	9.57504e-73	23635	SSBP2
ENSG00000117395	1.84766e-73	1.16058	1.27736	1.0438	9.737e-73	102465439	EBNA1BP2
ENSG00000106603	2.03169e-73	1.21088	1.33514	1.08661	1.0697e-72	55744	COA1
ENSG00000121073	2.03156e-73	1.3034	1.4295	1.17731	1.0697e-72	10237	SLC35B1
ENSG00000112081	2.21874e-73	1.06271	1.18498	0.940435	1.16711e-72	6428	SRSF3
ENSG00000213619	3.82425e-73	1.38338	1.52703	1.23972	2.00427e-72	4722	NDUFS3
ENSG00000119650	5.53953e-73	1.04675	1.13839	0.955108	2.89264e-72	112752	IFT43
ENSG00000131876	6.60062e-73	1.16299	1.29156	1.03442	3.44201e-72	6627	SNRPA1
ENSG00000124767	1.02554e-72	1.38383	1.52171	1.24596	5.33328e-72	2739	GLO1
ENSG00000070081	1.1305e-72	1.03298	1.14276	0.9232	5.87378e-72	4925	NUCB2
ENSG00000180228	1.1661e-72	1.32327	1.45455	1.192	6.056e-72	8575	PRKRA
ENSG00000164615	1.30536e-72	1.13354	1.24801	1.01906	6.77308e-72	819	CAMLG
ENSG00000139637	1.80878e-72	1.14341	1.25386	1.03296	9.34698e-72	60314	C12orf10
ENSG00000113460	2.62974e-72	1.1162	1.21616	1.01624	1.35649e-71	55299	BRIX1
ENSG00000171222	5.13892e-72	1.19201	1.31556	1.06846	2.64601e-71	51282	SCAND1
ENSG00000134001	6.3737e-72	1.01353	1.12173	0.905335	3.28032e-71	1965	EIF2S1
ENSG00000136247	6.72297e-72	1.22373	1.33847	1.109	3.45697e-71	55146	ZDHHC4
ENSG00000141873	8.13848e-72	1.12991	1.23863	1.02119	4.17731e-71	29985	SLC39A3
ENSG00000136518	9.4233e-72	1.23685	1.36178	1.11191	4.82165e-71	86	ACTL6A
ENSG00000133142	1.02044e-71	1.22624	1.35876	1.09373	5.21897e-71	79921	TCEAL4
ENSG00000010256	1.11574e-71	1.45993	1.62168	1.29817	5.70383e-71	7384	UQCRC1
ENSG00000183258	1.9385e-71	1.04185	1.15086	0.932845	9.86145e-71	51428	DDX41
ENSG00000119408	3.4123e-71	1.36938	1.50408	1.23468	1.72974e-70	10783	NEK6
ENSG00000167220	5.05759e-71	1.21289	1.34207	1.08372	2.55696e-70	84064	HDHD2
ENSG00000125995	6.52797e-71	1.09138	1.19686	0.985899	3.29305e-70	140823	ROMO1
ENSG00000241837	7.6597e-71	1.49191	1.65843	1.32539	3.85886e-70	539	ATP5O
ENSG00000135847	8.52691e-71	1.10872	1.22751	0.989925	4.28631e-70	84320	ACBD6
ENSG00000103194	8.81632e-71	1.08315	1.20275	0.963554	4.4279e-70	9100	USP10
ENSG00000137168	9.141e-71	1.11969	1.21522	1.02416	4.58292e-70	51645	PPIL1
ENSG00000262860	1.12703e-70	1.04168	1.1523	0.931055	5.64304e-70	26065	LSM14A
ENSG00000165688	1.18043e-70	1.12287	1.22834	1.0174	5.90785e-70	23203	PMPCA
ENSG00000170445	1.30325e-70	1.14491	1.26394	1.02588	6.51115e-70	101928623	HARS
ENSG00000169021	2.28657e-70	1.42697	1.58485	1.26909	1.1399e-69	7386	UQCRFS1
ENSG00000114354	2.36152e-70	1.38341	1.53361	1.23321	1.17675e-69	10342	TFG
ENSG00000121766	3.05073e-70	1.20166	1.32711	1.07621	1.51491e-69	51538	ZCCHC17
ENSG00000099901	3.49886e-70	1.21971	1.34334	1.09609	1.73593e-69	5902	RANBP1
ENSG00000182944	4.0588e-70	1.16153	1.29004	1.03303	2.01199e-69	2130	EWSR1
ENSG00000149231	6.26582e-70	1.01052	1.12034	0.900695	3.09932e-69	79780	CCDC82
ENSG00000144021	6.40846e-70	1.05251	1.16283	0.942196	3.16851e-69	9391	CIAO1
ENSG00000075336	6.59952e-70	1.0459	1.14306	0.948743	3.26156e-69	29090	TIMM21
ENSG00000061794	9.12104e-70	1.29468	1.42613	1.16322	4.4922e-69	60488	MRPS35
ENSG00000137500	9.28525e-70	1.17963	1.30671	1.05255	4.57111e-69	60492	CCDC90B
ENSG00000067225	1.01033e-69	1.11823	1.24653	0.989931	4.96957e-69	5315	PKM
ENSG00000184575	1.09617e-69	1.00685	1.10942	0.90428	5.38716e-69	11260	XPOT
ENSG00000198791	1.37475e-69	1.12673	1.25027	1.0032	6.74462e-69	29883	CNOT7
ENSG00000164258	1.38441e-69	1.34752	1.48668	1.20836	6.78834e-69	4724	NDUFS4
ENSG00000214078	1.65457e-69	1.18047	1.31164	1.0493	8.10358e-69	8904	CPNE1
ENSG00000142864	1.79884e-69	1.00465	1.11298	0.896317	8.80638e-69	26135	SERBP1
ENSG00000129055	3.5446e-69	1.34795	1.49305	1.20286	1.72716e-68	25847	ANAPC13
ENSG00000215699	4.35313e-69	1.18704	1.31338	1.0607	2.11753e-68	100996657	SRSF10
ENSG00000121716	4.48066e-69	1.10289	1.21639	0.989382	2.17771e-68	102466747	PILRB
ENSG00000165264	4.85689e-69	1.29079	1.43521	1.14636	2.35756e-68	4712	NDUFB6
ENSG00000101365	5.36033e-69	1.32521	1.47058	1.17983	2.59862e-68	3420	IDH3B
ENSG00000088986	7.26032e-69	1.48907	1.66701	1.31113	3.51674e-68	8655	DYNLL1
ENSG00000096092	7.66428e-69	1.03797	1.1446	0.931334	3.70769e-68	28978	TMEM14A
ENSG00000072506	1.34593e-68	1.2815	1.41474	1.14825	6.48644e-68	3028	HSD17B10
ENSG00000154640	1.46666e-68	1.36408	1.50913	1.21903	7.05636e-68	10950	BTG3
ENSG00000102401	1.77902e-68	1.15584	1.27755	1.03413	8.53407e-68	51566	ARMCX3
ENSG00000237190	1.80251e-68	1.01937	1.11427	0.924471	8.64312e-68	91368	CDKN2AIPNL
ENSG00000128487	2.18803e-68	1.09449	1.21057	0.978412	1.04785e-67	92521	SPECC1
ENSG00000065978	2.34599e-68	1.01183	1.1153	0.908357	1.12303e-67	4904	YBX1
ENSG00000084623	2.49401e-68	1.22747	1.36068	1.09427	1.19239e-67	8668	EIF3I
ENSG00000147955	2.56776e-68	1.21273	1.32937	1.09609	1.22663e-67	10280	SIGMAR1
ENSG00000146223	2.88674e-68	1.19386	1.31729	1.07043	1.37843e-67	285855	RPL7L1
ENSG00000114686	5.95106e-68	1.34716	1.48966	1.20465	2.83338e-67	11222	MRPL3
ENSG00000166562	6.00963e-68	1.40519	1.57734	1.23303	2.86008e-67	90701	SEC11C
ENSG00000172500	8.27587e-68	1.19098	1.31722	1.06475	3.9337e-67	9158	FIBP
ENSG00000112695	8.28964e-68	1.30727	1.45585	1.15869	3.93861e-67	1347	COX7A2
ENSG00000184432	8.93111e-68	1.22003	1.35183	1.08823	4.23987e-67	9276	COPB2
ENSG00000118363	1.10213e-67	1.21407	1.35303	1.07511	5.22133e-67	9789	SPCS2
ENSG00000116906	1.41447e-67	1.10751	1.22245	0.992574	6.68443e-67	8443	GNPAT
ENSG00000176890	1.59333e-67	1.22391	1.33191	1.11591	7.52343e-67	7298	TYMS
ENSG00000138663	2.45604e-67	1.25021	1.37417	1.12626	1.15636e-66	51138	COPS4
ENSG00000198356	5.36065e-67	1.14936	1.27008	1.02863	2.50946e-66	439	ASNA1
ENSG00000104979	5.5702e-67	1.15013	1.27282	1.02744	2.60649e-66	28974	C19orf53
ENSG00000140990	9.35929e-67	1.42988	1.58106	1.27871	4.35637e-66	4716	NDUFB10
ENSG00000002330	1.07713e-66	1.12743	1.2429	1.01195	5.00955e-66	572	BAD
ENSG00000157593	1.08395e-66	1.2046	1.32918	1.08002	5.03919e-66	100616124	SLC35B2
ENSG00000166848	2.55589e-66	1.04612	1.17379	0.918437	1.18245e-65	54386	TERF2IP
ENSG00000174780	2.64696e-66	1.02128	1.1379	0.904656	1.22359e-65	6731	SRP72
ENSG00000100028	4.59052e-66	1.07254	1.18987	0.955208	2.11348e-65	6634	SNRPD3
ENSG00000164687	4.61992e-66	1.63604	1.81704	1.45504	2.12617e-65	2171	FABP5
ENSG00000136522	4.97781e-66	1.13993	1.25873	1.02112	2.28995e-65	57129	MRPL47
ENSG00000136810	5.11733e-66	1.18382	1.31289	1.05474	2.35319e-65	7295	TXN
ENSG00000105254	6.07452e-66	1.13601	1.28366	0.988368	2.78999e-65	1155	TBCB
ENSG00000136270	7.34275e-66	1.02052	1.12789	0.913136	3.36168e-65	677795	TBRG4
ENSG00000171421	9.75865e-66	1.11887	1.23267	1.00508	4.46058e-65	64979	MRPL36
ENSG00000101161	1.07826e-65	1.00667	1.11903	0.894307	4.92275e-65	24148	PRPF6
ENSG00000125835	1.27836e-65	1.35584	1.509	1.20268	5.82003e-65	6628	SNRPB
ENSG00000143545	1.82484e-65	1.08359	1.19445	0.972722	8.29149e-65	5872	RAB13
ENSG00000139620	3.53084e-65	1.03069	1.13478	0.92659	1.59417e-64	54934	KANSL2
ENSG00000130935	4.23304e-65	1.04259	1.14835	0.936827	1.90745e-64	25926	NOL11
ENSG00000176171	4.66095e-65	1.3222	1.46696	1.17744	2.09697e-64	664	BNIP3
ENSG00000173692	5.859e-65	1.1484	1.28468	1.01211	2.62565e-64	5707	PSMD1
ENSG00000198258	8.54575e-65	1.24486	1.38938	1.10033	3.81624e-64	59286	UBL5
ENSG00000097021	1.14401e-64	1.00459	1.10652	0.902664	5.10276e-64	11332	ACOT7
ENSG00000267059	1.19835e-64	1.03712	1.15587	0.91837	5.34309e-64	10975	UQCR11
ENSG00000071243	1.52563e-64	1.14276	1.25979	1.02574	6.78378e-64	54556	ING3
ENSG00000072958	2.22806e-64	1.12117	1.24336	0.998986	9.87268e-64	8907	AP1M1
ENSG00000154723	2.38848e-64	1.27706	1.42766	1.12645	1.05794e-63	522	ATP5J
ENSG00000163541	2.48036e-64	1.17925	1.32247	1.03603	1.09821e-63	8802	SUCLG1
ENSG00000159199	2.61048e-64	1.27939	1.41942	1.13936	1.15493e-63	516	ATP5G1
ENSG00000165819	3.21904e-64	1.08289	1.19348	0.972303	1.42142e-63	56339	METTL3
ENSG00000109919	3.40435e-64	1.16094	1.28975	1.03214	1.50209e-63	23788	MTCH2
ENSG00000101182	4.09579e-64	1.13586	1.27853	0.993179	1.80369e-63	5688	PSMA7
ENSG00000112514	4.34897e-64	1.23985	1.38568	1.09403	1.91445e-63	51596	CUTA
ENSG00000125166	6.62398e-64	1.04618	1.16901	0.923346	2.90587e-63	2806	GOT2
ENSG00000090263	7.86838e-64	1.07286	1.19125	0.954471	3.44912e-63	51650	MRPS33
ENSG00000142657	7.87731e-64	1.28498	1.43161	1.13835	3.45172e-63	5226	PGD
ENSG00000159352	9.58059e-64	1.34497	1.49647	1.19347	4.19646e-63	5710	PSMD4
ENSG00000147684	1.07261e-63	1.3572	1.51646	1.19794	4.68743e-63	4715	NDUFB9
ENSG00000060688	1.30319e-63	1.13317	1.25571	1.01064	5.69078e-63	9410	SNRNP40
ENSG00000090266	2.15873e-63	1.3238	1.48121	1.1664	9.39444e-63	4708	NDUFB2
ENSG00000120265	5.40041e-63	1.32492	1.49065	1.15918	2.33773e-62	5110	PCMT1
ENSG00000150787	5.54182e-63	1.15089	1.26268	1.03911	2.39713e-62	5805	PTS
ENSG00000187601	7.01236e-63	1.11977	1.24324	0.996296	3.02406e-62	28986	MAGEH1
ENSG00000149196	7.85698e-63	1.06532	1.18177	0.948868	3.38447e-62	51501	C11orf73
ENSG00000243927	1.17264e-62	1.2365	1.36536	1.10765	5.03422e-62	64968	MRPS6
ENSG00000165283	1.26726e-62	1.17653	1.30527	1.04779	5.43633e-62	30968	STOML2
ENSG00000126524	1.46332e-62	1.3377	1.49735	1.17805	6.27036e-62	51119	SBDS
ENSG00000236826	1.482e-62	1.07292	1.19009	0.955738	6.34801e-62	57819	LSM2
ENSG00000133884	1.48602e-62	1.02055	1.13376	0.907344	6.36286e-62	5977	DPF2
ENSG00000102898	1.76034e-62	1.24806	1.39893	1.0972	7.52618e-62	128322	NUTF2
ENSG00000213593	1.87101e-62	1.28024	1.43251	1.12797	7.99037e-62	51075	TMX2
ENSG00000100442	1.88406e-62	1.1949	1.33118	1.05863	8.04312e-62	2287	FKBP3
ENSG00000187778	2.10157e-62	1.03935	1.15191	0.926802	8.95163e-62	10445	MCRS1
ENSG00000113575	4.24632e-62	1.30173	1.45349	1.14997	1.8e-61	5515	PPP2CA
ENSG00000170291	4.96018e-62	1.03842	1.14621	0.930637	2.09795e-61	23587	ELP5
ENSG00000102265	6.64487e-62	1.48191	1.6434	1.32043	2.80428e-61	7076	TIMP1
ENSG00000128739	1.34428e-61	1.14324	1.27795	1.00853	5.6378e-61	8926	SNRPN
ENSG00000164172	2.91972e-61	1.09412	1.21052	0.977726	1.21914e-60	4338	MOCS2
ENSG00000159377	3.02724e-61	1.18456	1.33433	1.03479	1.26312e-60	5692	PSMB4
ENSG00000166619	5.81264e-61	1.09986	1.21913	0.980591	2.41651e-60	10904	BLCAP
ENSG00000120437	6.49462e-61	1.19371	1.31013	1.07728	2.6971e-60	39	ACAT2
ENSG00000121390	2.26783e-60	1.05534	1.17174	0.93895	9.32313e-60	55269	PSPC1
ENSG00000184752	5.84104e-60	1.35388	1.50561	1.20215	2.38499e-59	55967	NDUFA12
ENSG00000242485	5.95293e-60	1.16076	1.29124	1.03028	2.42981e-59	55052	MRPL20
ENSG00000173726	7.92311e-60	1.14945	1.28284	1.01607	3.22592e-59	9804	TOMM20
ENSG00000125877	8.45189e-60	1.12408	1.25384	0.994321	3.43876e-59	3704	ITPA
ENSG00000104388	8.89205e-60	1.1317	1.26097	1.00244	3.61143e-59	5862	RAB2A
ENSG00000088930	1.91898e-59	1.01299	1.13951	0.886471	7.7525e-59	22803	XRN2
ENSG00000106211	2.11141e-59	1.27006	1.4088	1.13133	8.52387e-59	3315	HSPB1
ENSG00000101166	4.175e-59	1.05007	1.17484	0.925309	1.67542e-58	51012	SLMO2
ENSG00000120509	4.43339e-59	1.11207	1.22505	0.99908	1.77786e-58	51248	PDZD11
ENSG00000170855	4.91227e-59	1.10245	1.2126	0.992304	1.96645e-58	51499	TRIAP1
ENSG00000136143	5.97533e-59	1.04655	1.18071	0.912396	2.38951e-58	8803	SUCLA2
ENSG00000114784	6.353e-59	1.26775	1.41898	1.11651	2.53876e-58	10289	EIF1B
ENSG00000074071	7.54397e-59	1.11897	1.25139	0.986543	3.00524e-58	65993	MRPS34
ENSG00000147535	8.6978e-59	1.01237	1.11413	0.910599	3.46127e-58	84513	PPAPDC1B
ENSG00000178952	1.52955e-58	1.22148	1.37118	1.07178	6.06572e-58	7284	TUFM
ENSG00000132661	1.59126e-58	1.07578	1.18971	0.961856	6.30826e-58	29107	NXT1
ENSG00000267228	1.60402e-58	1.24248	1.37496	1.11	6.35662e-58	51124	IER3IP1
ENSG00000161203	2.05496e-58	1.13893	1.28303	0.994829	8.12396e-58	1173	AP2M1
ENSG00000127337	2.1226e-58	1.06217	1.1711	0.953236	8.38848e-58	8089	YEATS4
ENSG00000143436	2.55093e-58	1.04234	1.16135	0.923335	1.00534e-57	65005	MRPL9
ENSG00000065548	5.23837e-58	1.04067	1.17368	0.907664	2.05177e-57	55854	ZC3H15
ENSG00000052802	5.34155e-58	1.11849	1.2383	0.998692	2.09075e-57	6307	MSMO1
ENSG00000107874	6.93208e-58	1.26431	1.41062	1.11801	2.70867e-57	79004	CUEDC2
ENSG00000014641	1.178e-57	1.19681	1.35222	1.0414	4.57638e-57	4190	MDH1
ENSG00000138382	1.50001e-57	1.14301	1.27007	1.01594	5.81554e-57	29081	METTL5
ENSG00000130731	1.51528e-57	1.068	1.18642	0.949584	5.87274e-57	84326	C16orf13
ENSG00000175756	1.97932e-57	1.1008	1.22424	0.977353	7.65823e-57	54998	AURKAIP1
ENSG00000112584	2.10146e-57	1.00982	1.12848	0.891156	8.12257e-57	84498	FAM120B
ENSG00000115216	4.20046e-57	1.13839	1.27162	1.00516	1.61213e-56	29959	NRBP1
ENSG00000242372	4.50862e-57	1.26867	1.41425	1.1231	1.72924e-56	3692	EIF6
ENSG00000110880	4.95412e-57	1.11512	1.24744	0.982802	1.89756e-56	23603	CORO1C
ENSG00000131475	5.29584e-57	1.13916	1.26848	1.00983	2.02506e-56	84313	VPS25
ENSG00000170515	6.83718e-57	1.05287	1.17878	0.926956	2.60834e-56	5036	PA2G4
ENSG00000185787	7.69539e-57	1.0486	1.18165	0.915551	2.93379e-56	10933	MORF4L1
ENSG00000128654	8.48259e-57	1.0431	1.16595	0.920245	3.23067e-56	10651	MTX2
ENSG00000178035	9.52016e-57	1.1945	1.34088	1.04813	3.61981e-56	3615	IMPDH2
ENSG00000156261	1.01553e-56	1.34334	1.50699	1.17968	3.85875e-56	10694	CCT8
ENSG00000143799	2.51254e-56	1.04174	1.16905	0.914426	9.47147e-56	142	PARP1
ENSG00000108384	2.56837e-56	1.01586	1.12878	0.90293	9.67238e-56	5889	RAD51C
ENSG00000110717	2.85677e-56	1.20068	1.34491	1.05645	1.07408e-55	102465669	NDUFS8
ENSG00000123416	2.89448e-56	1.23528	1.39941	1.07116	1.0879e-55	10376	TUBA1B
ENSG00000142168	4.28246e-56	1.18062	1.34077	1.02048	1.60484e-55	6647	SOD1
ENSG00000105438	4.36257e-56	1.00589	1.12568	0.886108	1.63432e-55	10945	KDELR1
ENSG00000127948	4.90264e-56	1.02999	1.14798	0.911997	1.83484e-55	5447	POR
ENSG00000169727	8.8248e-56	1.14494	1.27908	1.0108	3.28982e-55	2873	GPS1
ENSG00000196419	1.16365e-55	1.20998	1.36605	1.05391	4.32674e-55	2547	XRCC6
ENSG00000127837	1.23466e-55	1.15695	1.294	1.01989	4.58628e-55	14	AAMP
ENSG00000160752	1.34709e-55	1.14903	1.28587	1.01219	5.00066e-55	2224	FDPS
ENSG00000136897	4.11645e-55	1.02854	1.14841	0.908671	1.51386e-54	54534	MRPL50
ENSG00000138801	6.19942e-55	1.081	1.22919	0.932807	2.27405e-54	9061	PAPSS1
ENSG00000124802	7.42694e-55	1.10243	1.24628	0.958578	2.7217e-54	9521	EEF1E1
ENSG00000151247	8.61901e-55	1.12299	1.2539	0.992077	3.14948e-54	1977	EIF4E
ENSG00000106803	8.63367e-55	1.21915	1.3722	1.0661	3.15382e-54	10952	SEC61B
ENSG00000213585	8.92441e-55	1.2178	1.37622	1.05938	3.25899e-54	7416	VDAC1
ENSG00000134248	1.35761e-54	1.2243	1.38388	1.06471	4.9325e-54	10542	LAMTOR5
ENSG00000074800	1.52491e-54	1.06733	1.21421	0.920444	5.53681e-54	2023	ENO1
ENSG00000153130	3.76489e-54	1.1528	1.31346	0.992135	1.35838e-53	60592	SCOC
ENSG00000166595	5.07101e-54	1.15826	1.31077	1.00575	1.82559e-53	51647	FAM96B
ENSG00000172172	6.90406e-54	1.09379	1.22177	0.965802	2.48082e-53	28998	MRPL13
ENSG00000081154	7.68467e-54	1.20384	1.3607	1.04697	2.75785e-53	57092	PCNP
ENSG00000096746	1.07158e-53	1.11161	1.24716	0.976064	3.83482e-53	3189	HNRNPH3
ENSG00000141380	1.31418e-53	1.04256	1.16862	0.91649	4.69126e-53	6760	SS18
ENSG00000000419	2.87639e-53	1.09024	1.21277	0.967717	1.02265e-52	8813	DPM1
ENSG00000106052	3.89578e-53	1.01071	1.14053	0.880896	1.38378e-52	8887	TAX1BP1
ENSG00000100519	3.97352e-53	1.12561	1.27521	0.976009	1.41096e-52	5706	PSMC6
ENSG00000143771	7.02892e-53	1.17083	1.30786	1.03381	2.48818e-52	29097	CNIH4
ENSG00000100445	7.82624e-53	1.10027	1.23405	0.966485	2.76529e-52	56948	SDR39U1
ENSG00000087191	1.58617e-52	1.2043	1.35888	1.04972	5.56837e-52	5705	PSMC5
ENSG00000108278	3.74402e-52	1.08136	1.20768	0.95505	1.30437e-51	9326	ZNHIT3
ENSG00000120802	5.18731e-52	1.01127	1.12913	0.893411	1.79952e-51	7112	TMPO
ENSG00000100348	8.91919e-52	1.09909	1.24375	0.954427	3.08385e-51	25828	TXN2
ENSG00000115484	1.31334e-51	1.17433	1.32313	1.02553	4.52725e-51	10575	CCT4
ENSG00000102030	1.32425e-51	1.0393	1.16422	0.914376	4.56348e-51	8260	NAA10
ENSG00000185721	2.62902e-51	1.03408	1.16561	0.902553	8.9975e-51	4733	DRG1
ENSG00000104660	3.66436e-51	1.13801	1.2769	0.999114	1.25221e-50	23484	LEPROTL1
ENSG00000164054	6.66118e-51	1.07239	1.20823	0.936546	2.2702e-50	51246	SHISA5
ENSG00000151665	7.51073e-51	1.11881	1.24417	0.99345	2.55593e-50	5281	PIGF
ENSG00000163636	1.35092e-50	1.24857	1.40669	1.09044	4.5768e-50	9861	PSMD6
ENSG00000169230	1.43913e-50	1.1337	1.27898	0.988428	4.86988e-50	27166	PRELID1
ENSG00000181061	3.65938e-50	1.05334	1.18675	0.919932	1.23102e-49	25994	HIGD1A
ENSG00000086504	4.52611e-50	1.03648	1.1625	0.910462	1.51991e-49	10573	MRPL28
ENSG00000185627	4.53033e-50	1.04113	1.18182	0.900453	1.52088e-49	5719	PSMD13
ENSG00000147669	5.02774e-50	1.23001	1.38729	1.07273	1.68589e-49	5440	POLR2K
ENSG00000158864	8.21029e-50	1.14376	1.29204	0.995486	2.7394e-49	4720	NDUFS2
ENSG00000125148	1.17269e-49	1.66642	1.86772	1.46513	3.90022e-49	4502	MT2A
ENSG00000170860	2.22339e-49	1.12118	1.25841	0.983954	7.35836e-49	27258	LSM3
ENSG00000113013	4.10333e-49	1.03804	1.17398	0.902094	1.35019e-48	3313	HSPA9
ENSG00000156411	6.54576e-49	1.08208	1.22071	0.943442	2.14646e-48	9556	C14orf2
ENSG00000188229	8.51491e-49	1.21941	1.37809	1.06073	2.78739e-48	10383	TUBB4B
ENSG00000128708	8.60071e-49	1.08653	1.22847	0.944578	2.81467e-48	8520	HAT1
ENSG00000100138	1.04615e-48	1.08349	1.22447	0.942495	3.41386e-48	4809	NHP2L1
ENSG00000182952	1.31711e-48	1.02839	1.15074	0.906043	4.28465e-48	10473	HMGN4
ENSG00000132646	1.38205e-48	1.34151	1.49744	1.18558	4.49205e-48	5111	PCNA
ENSG00000109180	1.53019e-48	1.09273	1.23912	0.946337	4.96789e-48	54940	OCIAD1
ENSG00000141030	2.49372e-48	1.11347	1.25426	0.972677	8.0732e-48	8533	COPS3
ENSG00000137876	2.54122e-48	1.18704	1.33858	1.03549	8.22464e-48	51187	RSL24D1
ENSG00000177606	3.78442e-48	1.09685	1.24462	0.949088	1.21931e-47	3725	JUN
ENSG00000128463	3.82232e-48	1.25035	1.41619	1.08452	1.23117e-47	51234	EMC4
ENSG00000126267	2.66792e-47	1.04586	1.18879	0.90293	8.47644e-47	1340	COX6B1
ENSG00000143553	6.8116e-47	1.02915	1.16394	0.894363	2.14392e-46	23557	SNAPIN
ENSG00000034713	1.3545e-46	1.11243	1.29454	0.930313	4.2399e-46	11345	GABARAPL2
ENSG00000104823	5.64836e-46	1.10889	1.25689	0.960896	1.74421e-45	1891	ECH1
ENSG00000130724	6.13847e-46	1.12491	1.2796	0.970219	1.89198e-45	27243	CHMP2A
ENSG00000124702	8.22384e-46	1.01464	1.14564	0.883633	2.52927e-45	116138	KLHDC3
ENSG00000180992	9.66822e-46	1.0285	1.15411	0.902887	2.96871e-45	64928	MRPL14
ENSG00000105669	1.50867e-45	1.00319	1.14713	0.859243	4.6164e-45	11316	COPE
ENSG00000100764	2.17957e-45	1.06705	1.20788	0.926223	6.64617e-45	5700	PSMC1
ENSG00000124733	7.41092e-45	1.08196	1.22562	0.938295	2.2348e-44	4201	MEA1
ENSG00000170540	4.61987e-44	1.05296	1.20461	0.901307	1.36508e-43	23204	ARL6IP1
ENSG00000105404	9.12773e-44	1.09661	1.25443	0.938782	2.68527e-43	10567	RABAC1
ENSG00000104325	1.90634e-43	1.07118	1.21203	0.930328	5.57668e-43	1666	DECR1
ENSG00000157020	2.0034e-43	1.0464	1.19244	0.900351	5.85613e-43	6396	SEC13
ENSG00000145337	3.04023e-43	1.00814	1.16045	0.855832	8.85747e-43	100996939	PYURF
ENSG00000133398	6.75226e-43	1.02027	1.15649	0.884048	1.95082e-42	84246	MED10
ENSG00000168291	7.69808e-43	1.06181	1.2062	0.917416	2.22072e-42	5162	PDHB
ENSG00000102172	4.51251e-42	1.06577	1.21472	0.916817	1.28363e-41	6611	SMS
ENSG00000168002	1.46993e-41	1.08367	1.23342	0.933922	4.13612e-41	5436	POLR2G
ENSG00000131174	2.91675e-41	1.13132	1.29087	0.971759	8.13916e-41	1349	COX7B
ENSG00000137509	2.66417e-40	1.10025	1.25459	0.9459	7.29555e-40	5547	PRCP
ENSG00000105677	6.20377e-40	1.11966	1.28267	0.956646	1.68432e-39	10430	TMEM147
ENSG00000168288	4.1854e-38	1.01917	1.17365	0.8647	1.09252e-37	27249	MMADHC
ENSG00000249915	8.69318e-38	1.01402	1.17588	0.852155	2.25683e-37	10016	PDCD6
ENSG00000041357	1.08889e-37	1.06644	1.22994	0.902933	2.81918e-37	5685	PSMA4
ENSG00000139684	3.70864e-37	1.05365	1.21053	0.896773	9.47532e-37	2098	ESD
ENSG00000168003	2.00473e-36	1.02637	1.18371	0.869025	5.04311e-36	6520	SLC3A2
ENSG00000108294	6.74019e-34	1.01476	1.1775	0.852025	1.60221e-33	5691	PSMB3
ENSG00000129084	3.41493e-33	1.06948	1.24649	0.89247	7.97352e-33	5682	PSMA1
ENSG00000026025	5.22597e-33	1.22803	1.46481	0.991249	1.21525e-32	7431	VIM
ENSG00000178127	3.30587e-32	1.00756	1.17469	0.840436	7.55124e-32	4729	NDUFV2
ENSG00000008018	2.02427e-31	1.00391	1.17601	0.831814	4.55273e-31	5689	PSMB1
ENSG00000131981	1.28187e-26	1.05609	1.2272	0.884979	2.5843e-26	3958	LGALS3

## Sheet: Downregulated PCGs
Ensembl_ID	Pr(>Chisq)	coef	ci.hi	ci.lo	fdr	Entrez_ID	gene_short_name
ENSG00000151726	0	-2.61959	-2.46539	-2.77378	0	2180	ACSL1
ENSG00000042980	0	-2.86518	-2.69638	-3.03399	0	10863	ADAM28
ENSG00000184060	0	-1.97281	-1.84147	-2.10415	0	55803	ADAP2
ENSG00000012779	0	-2.33412	-2.19893	-2.46931	0	240	ALOX5
ENSG00000132965	0	-4.73631	-4.53068	-4.94194	0	241	ALOX5AP
ENSG00000136250	0	-2.46476	-2.31834	-2.61119	0	313	AOAH
ENSG00000130208	0	-3.37961	-3.1837	-3.57552	0	341	APOC1
ENSG00000130203	0	-3.60454	-3.38279	-3.8263	0	348	APOE
ENSG00000075884	0	-1.89523	-1.76639	-2.02408	0	101928361	ARHGAP15
ENSG00000159314	0	-1.47204	-1.36186	-1.58222	0	201176	ARHGAP27
ENSG00000089820	0	-2.04025	-1.92353	-2.15697	0	393	ARHGAP4
ENSG00000123329	0	-1.64046	-1.52163	-1.75928	0	64333	ARHGAP9
ENSG00000111348	0	-4.93696	-4.748	-5.12593	0	397	ARHGDIB
ENSG00000130429	0	-3.13168	-2.96589	-3.29748	0	10095	ARPC1B
ENSG00000167601	0	-2.3141	-2.22074	-2.40746	0	558	AXL
ENSG00000166710	0	-3.35757	-3.24339	-3.47176	0	567	B2M
ENSG00000086062	0	-2.02664	-1.90748	-2.1458	0	2683	B4GALT1
ENSG00000107738	0	-3.22493	-3.08677	-3.3631	0	64115	C10orf54
ENSG00000173372	0	-4.87426	-4.64909	-5.09944	0	712	C1QA
ENSG00000173369	0	-5.55899	-5.30077	-5.81721	0	713	C1QB
ENSG00000159189	0	-4.97964	-4.74882	-5.21045	0	714	C1QC
ENSG00000143110	0	-2.59911	-2.43767	-2.76055	0	128346	C1orf162
ENSG00000125730	0	-4.21754	-4.00263	-4.43244	0	718	C3
ENSG00000171860	0	-3.48842	-3.30597	-3.67086	0	719	C3AR1
ENSG00000197405	0	-2.28912	-2.14354	-2.43471	0	728	C5AR1
ENSG00000042493	0	-3.12281	-2.93707	-3.30854	0	822	CAPG
ENSG00000170458	0	-4.49291	-4.27779	-4.70802	0	929	CD14
ENSG00000104894	0	-3.53098	-3.37818	-3.68377	0	951	CD37
ENSG00000010610	0	-3.11847	-2.9657	-3.27124	0	920	CD4
ENSG00000196352	0	-2.18668	-2.04742	-2.32595	0	1604	CD55
ENSG00000129226	0	-3.72675	-3.58847	-3.86502	0	968	CD68
ENSG00000019582	0	-7.54989	-7.28345	-7.81634	0	972	CD74
ENSG00000112149	0	-2.87699	-2.67558	-3.07839	0	9308	CD83
ENSG00000066294	0	-1.67998	-1.62594	-1.73402	0	8832	CD84
ENSG00000179583	0	-1.3725	-1.29559	-1.44942	0	4261	CIITA
ENSG00000172243	0	-2.90185	-2.79272	-3.01098	0	64581	CLEC7A
ENSG00000102879	0	-3.48125	-3.30308	-3.65942	0	11151	CORO1A
ENSG00000135678	0	-1.84957	-1.75663	-1.94252	0	1368	CPM
ENSG00000182578	0	-4.23207	-4.04428	-4.41985	0	1436	CSF1R
ENSG00000198223	0	-1.73528	-1.64177	-1.82879	0	1438	CSF2RA
ENSG00000164733	0	-2.74784	-2.60999	-2.88569	0	1508	CTSB
ENSG00000109861	0	-2.35131	-2.24605	-2.45656	0	1075	CTSC
ENSG00000117984	0	-2.6195	-2.47599	-2.76301	0	1509	CTSD
ENSG00000103811	0	-3.36686	-3.18501	-3.5487	0	1512	CTSH
ENSG00000163131	0	-3.54104	-3.43281	-3.64927	0	1520	CTSS
ENSG00000161921	0	-3.09204	-2.93644	-3.24764	0	58191	CXCL16
ENSG00000121966	0	-3.94653	-3.71373	-4.17933	0	7852	CXCR4
ENSG00000051523	0	-2.66097	-2.51988	-2.80207	0	1535	CYBA
ENSG00000165168	0	-3.39829	-3.22475	-3.57184	0	1536	CYBB
ENSG00000023892	0	-1.35184	-1.23843	-1.46526	0	50619	DEF6
ENSG00000105339	0	-1.75848	-1.64439	-1.87256	0	22898	DENND3
ENSG00000134516	0	-1.87941	-1.76774	-1.99108	0	1794	DOCK2
ENSG00000147459	0	-1.08961	-0.999141	-1.18008	0	80005	DOCK5
ENSG00000107099	0	-2.06226	-1.95547	-2.16905	0	81704	DOCK8
ENSG00000170571	0	-1.79358	-1.66486	-1.9223	0	133418	EMB
ENSG00000126860	0	-3.69859	-3.54707	-3.8501	0	2123	EVI2A
ENSG00000185862	0	-2.77322	-2.6165	-2.92993	0	2124	EVI2B
ENSG00000158869	0	-5.60702	-5.37272	-5.84132	0	2207	FCER1G
ENSG00000090920	0	-2.09893	-1.9529	-2.24495	0	8857	FCGBP
ENSG00000150337	0	-2.75444	-2.59017	-2.91872	0	2210	FCGR1A
ENSG00000143226	0	-3.82353	-3.64415	-4.00292	0	2212	FCGR2A
ENSG00000104870	0	-2.46463	-2.28893	-2.64033	0	2217	FCGRT
ENSG00000149781	0	-1.87776	-1.75009	-2.00542	0	83706	FERMT3
ENSG00000146192	0	-1.79147	-1.68371	-1.89922	0	221472	FGD2
ENSG00000127951	0	-2.16605	-2.04562	-2.28649	0	10875	FGL2
ENSG00000167996	0	-1.92793	-1.85218	-2.00369	0	2495	FTH1
ENSG00000087086	0	-2.94601	-2.84497	-3.04706	0	2512	FTL
ENSG00000082074	0	-2.84588	-2.71596	-2.97581	0	2533	FYB
ENSG00000169508	0	-3.77724	-3.55314	-4.00134	0	1880	GPR183
ENSG00000171659	0	-3.32708	-3.12353	-3.53063	0	2857	GPR34
ENSG00000140030	0	-1.34881	-1.2714	-1.42622	0	8477	GPR65
ENSG00000206314	0	-1.31284	-1.22105	-1.40463	0	63940	GPSM3
ENSG00000233276	0	-1.82073	-1.62953	-2.01193	0	2876	GPX1
ENSG00000148180	0	-4.14136	-3.96075	-4.32197	0	2934	GSN
ENSG00000135077	0	-3.0893	-2.98728	-3.19133	0	84868	HAVCR2
ENSG00000180353	0	-3.99829	-3.83448	-4.1621	0	3059	HCLS1
ENSG00000223532	0	-3.80436	-3.63975	-3.96897	0	3106	HLA-B
ENSG00000242685	0	-4.23932	-4.04421	-4.43443	0	3108	HLA-DMA
ENSG00000241674	0	-4.32711	-4.11858	-4.53563	0	3109	HLA-DMB
ENSG00000230141	0	-1.66063	-1.56063	-1.76064	0	3111	HLA-DOA
ENSG00000168384	0	-5.93083	-5.69056	-6.1711	0	3113	HLA-DPA1
ENSG00000230763	0	-3.76401	-3.59567	-3.93234	0	3115	HLA-DPB1
ENSG00000206302	0	-3.69727	-3.51022	-3.88432	0	101060835	HLA-DQB1
ENSG00000206308	0	-6.84175	-6.55695	-7.12654	0	3122	HLA-DRA
ENSG00000206306	0	-5.43009	-5.2109	-5.64927	0	100996809	HLA-DRB1
ENSG00000198502	0	-4.06171	-3.88235	-4.24108	0	3127	HLA-DRB5
ENSG00000229252	0	-4.70199	-4.54691	-4.85707	0	3133	HLA-E
ENSG00000180448	0	-1.50166	-1.42533	-1.57799	0	23526	HMHA1
ENSG00000100292	0	-2.35711	-2.19318	-2.52103	0	3162	HMOX1
ENSG00000227231	0	-2.8666	-2.67522	-3.05799	0	8870	IER3
ENSG00000216490	0	-4.75984	-4.54142	-4.97827	0	10437	IFI30
ENSG00000027697	0	-3.38115	-3.20865	-3.55366	0	3459	IFNGR1
ENSG00000140749	0	-2.36116	-2.19798	-2.52435	0	10261	IGSF6
ENSG00000110324	0	-2.36304	-2.22336	-2.50272	0	3587	IL10RA
ENSG00000150782	0	-2.23459	-2.09403	-2.37514	0	3606	IL18
ENSG00000125538	0	-2.37498	-2.16236	-2.58759	0	3553	IL1B
ENSG00000168918	0	-2.32019	-2.19705	-2.44333	0	3635	INPP5D
ENSG00000140968	0	-2.6635	-2.49891	-2.82809	0	3394	IRF8
ENSG00000140678	0	-2.11572	-2.01371	-2.21773	0	3687	ITGAX
ENSG00000167613	0	-2.62899	-2.5475	-2.71048	0	3903	LAIR1
ENSG00000162511	0	-6.23641	-6.02848	-6.44433	0	7805	LAPTM5
ENSG00000086730	0	-2.67979	-2.51945	-2.84013	0	7462	LAT2
ENSG00000136167	0	-2.83479	-2.67978	-2.98981	0	3936	LCP1
ENSG00000168961	0	-2.53095	-2.4004	-2.66149	0	3965	LGALS9
ENSG00000104972	0	-1.48058	-1.38645	-1.5747	0	10859	LILRB1
ENSG00000107798	0	-3.38138	-3.20994	-3.55282	0	3988	LIPA
ENSG00000087253	0	-1.96263	-1.88465	-2.0406	0	54947	LPCAT2
ENSG00000175489	0	-1.26881	-1.18475	-1.35287	0	126364	LRRC25
ENSG00000235915	0	-2.13116	-1.99442	-2.26791	0	7940	LST1
ENSG00000090382	0	-2.59163	-2.49104	-2.69222	0	4069	LYZ
ENSG00000107968	0	-1.95433	-1.80645	-2.1022	0	1326	MAP3K8
ENSG00000071073	0	-1.53091	-1.45446	-1.60736	0	11320	MGAT4A
ENSG00000166927	0	-3.49436	-3.34583	-3.64288	0	58475	MS4A7
ENSG00000262149	0	-2.19062	-2.07439	-2.30685	0	4542	MYO1F
ENSG00000158517	0	-1.40796	-1.28302	-1.53289	0	653361	NCF1
ENSG00000162711	0	-1.34809	-1.25393	-1.44225	0	114548	NLRP3
ENSG00000119655	0	-5.11212	-4.94326	-5.28098	0	10577	NPC2
ENSG00000153234	0	-2.56577	-2.40016	-2.73138	0	4929	NR4A2
ENSG00000116774	0	-2.25397	-2.08628	-2.42165	0	56944	OLFML3
ENSG00000134996	0	-2.56985	-2.41412	-2.72558	0	26578	OSTF1
ENSG00000169313	0	-2.24314	-2.06679	-2.41948	0	64805	P2RY12
ENSG00000117115	0	-2.93102	-2.78196	-3.08009	0	11240	PADI2
ENSG00000004799	0	-2.54	-2.36089	-2.71911	0	5166	PDK4
ENSG00000261371	0	-1.13248	-1.06933	-1.19564	0	5175	PECAM1
ENSG00000085514	0	-2.06337	-1.92041	-2.20634	0	29992	PILRA
ENSG00000011422	0	-3.13197	-2.93498	-3.32896	0	5329	PLAUR
ENSG00000137841	0	-2.02011	-1.90493	-2.13528	0	5330	PLCB2
ENSG00000120594	0	-4.09032	-3.93119	-4.24945	0	84898	PLXDC2
ENSG00000197746	0	-2.27698	-2.1502	-2.40375	0	5660	PSAP
ENSG00000169403	0	-1.71143	-1.64469	-1.77816	0	5724	PTAFR
ENSG00000171522	0	-2.0508	-1.89912	-2.20247	0	5734	PTGER4
ENSG00000111679	0	-2.24674	-2.10366	-2.38982	0	5777	PTPN6
ENSG00000262418	0	-3.68584	-3.547	-3.82468	0	5788	PTPRC
ENSG00000103490	0	-2.3888	-2.23155	-2.54604	0	29108	PYCARD
ENSG00000090104	0	-6.12505	-5.83642	-6.41368	0	5996	RGS1
ENSG00000148908	0	-2.90453	-2.75041	-3.05864	0	6001	RGS10
ENSG00000129667	0	-1.82334	-1.70412	-1.94256	0	79651	RHBDF2
ENSG00000177105	0	-2.88141	-2.72457	-3.03825	0	391	RHOG
ENSG00000100599	0	-1.25274	-1.16207	-1.34341	0	79890	RIN3
ENSG00000026297	0	-3.8681	-3.68314	-4.05306	0	8635	RNASET2
ENSG00000117676	0	-1.79813	-1.6671	-1.92916	0	6195	RPS6KA1
ENSG00000163191	0	-3.79498	-3.59879	-3.99117	0	6282	S100A11
ENSG00000196154	0	-2.30893	-2.13591	-2.48194	0	6275	S100A4
ENSG00000122122	0	-1.84268	-1.7172	-1.96815	0	54440	SASH3
ENSG00000130066	0	-4.23719	-4.00437	-4.47001	0	6303	SAT1
ENSG00000006747	0	-1.91293	-1.76862	-2.05724	0	85477	SCIN
ENSG00000110876	0	-3.03277	-2.86743	-3.19812	0	6404	SELPLG
ENSG00000197249	0	-2.79667	-2.63955	-2.95379	0	5265	SERPINA1
ENSG00000021355	0	-2.23061	-2.11854	-2.34268	0	1992	SERPINB1
ENSG00000170542	0	-2.78427	-2.68659	-2.88194	0	5272	SERPINB9
ENSG00000118515	0	-3.95914	-3.77132	-4.14695	0	6446	SGK1
ENSG00000125089	0	-1.46502	-1.35965	-1.57039	0	54436	SH3TC1
ENSG00000142512	0	-2.03086	-1.94355	-2.11817	0	89790	SIGLEC10
ENSG00000254415	0	-1.22942	-1.13402	-1.32482	0	100049587	SIGLEC14
ENSG00000105366	0	-1.45105	-1.3519	-1.55019	0	27181	SIGLEC8
ENSG00000155926	0	-2.81219	-2.64967	-2.97471	0	6503	SLA
ENSG00000018280	0	-2.47308	-2.33733	-2.60883	0	6556	SLC11A1
ENSG00000142583	0	-2.32404	-2.16468	-2.48339	0	6518	SLC2A5
ENSG00000136867	0	-2.82804	-2.66368	-2.99239	0	1318	SLC31A2
ENSG00000155465	0	-2.08184	-1.93047	-2.23322	0	9056	SLC7A7
ENSG00000137642	0	-2.32325	-2.2117	-2.4348	0	6653	SORL1
ENSG00000067066	0	-1.99847	-1.89563	-2.10131	0	6672	SP100
ENSG00000118785	0	-5.77968	-5.50308	-6.05628	0	6696	SPP1
ENSG00000122862	0	-6.29241	-6.06243	-6.52239	0	5552	SRGN
ENSG00000010327	0	-2.35051	-2.21899	-2.48203	0	23166	STAB1
ENSG00000076944	0	-1.55668	-1.43937	-1.67398	0	6813	STXBP2
ENSG00000165025	0	-1.75558	-1.66986	-1.8413	0	6850	SYK
ENSG00000108639	0	-4.13185	-4.00234	-4.26137	0	9144	SYNGR2
ENSG00000164691	0	-1.98326	-1.83325	-2.13328	0	117289	TAGAP
ENSG00000059377	0	-3.18161	-3.02362	-3.33959	0	6916	TBXAS1
ENSG00000120708	0	-2.62417	-2.44166	-2.80668	0	7045	TGFBI
ENSG00000130775	0	-2.86307	-2.71792	-3.00823	0	9473	THEMIS2
ENSG00000174125	0	-1.68738	-1.55056	-1.8242	0	7096	TLR1
ENSG00000137462	0	-2.72867	-2.58254	-2.8748	0	7097	TLR2
ENSG00000196664	0	-1.02001	-0.958727	-1.08129	0	51284	TLR7
ENSG00000136404	0	-2.59444	-2.43343	-2.75545	0	53346	TM6SF1
ENSG00000141524	0	-1.71219	-1.59478	-1.8296	0	11322	TMC6
ENSG00000183160	0	-1.40132	-1.29174	-1.51091	0	338773	TMEM119
ENSG00000184584	0	-1.87617	-1.73942	-2.01292	0	340061	TMEM173
ENSG00000028137	0	-2.10537	-1.98827	-2.22247	0	7133	TNFRSF1B
ENSG00000161955	0	-2.15721	-1.99901	-2.31542	0	8741	TNFSF13
ENSG00000118640	0	-2.69253	-2.53075	-2.85431	0	8673	VAMP8
ENSG00000148175	4.94065645841247e-323	-2.42203	-2.28484	-2.55922	2.18377015461831e-321	2040	STOM
ENSG00000185477	4.16497339444171e-321	-1.07697	-0.985399	-1.16854	1.82572078107716e-319	285513	GPRIN3
ENSG00000025708	6.54636980739652e-321	-1.27868	-1.17073	-1.38663	2.85866382683745e-319	1890	TYMP
ENSG00000186417	4.45795432242557e-320	-1.42728	-1.30458	-1.54998	1.93194983558948e-318	342035	GLDN
ENSG00000030582	3.18174357981191e-316	-2.67921	-2.50875	-2.84966	1.35829583172961e-314	2896	GRN
ENSG00000130592	8.25618846971425e-316	-2.13455	-1.96904	-2.30007	3.51148893249169e-314	4046	LSP1
ENSG00000136156	1.78225035593994e-315	-2.19266	-2.0768	-2.30851	7.49659055967237e-314	9445	ITM2B
ENSG00000116701	5.53349269244127e-310	-1.53421	-1.40752	-1.6609	2.27729e-308	4688	NCF2
ENSG00000107719	3.48535e-306	-1.59299	-1.47482	-1.71116	1.42414e-304	27143	PALD1
ENSG00000198019	2.72168e-304	-1.4976	-1.37459	-1.62061	1.10814e-302	100132417	FCGR1B
ENSG00000110848	2.30522e-301	-1.90505	-1.72616	-2.08395	9.31945e-300	969	CD69
ENSG00000139278	2.46867e-299	-2.13675	-1.99801	-2.2755	9.84113e-298	11010	GLIPR1
ENSG00000175899	2.7833e-299	-3.38734	-3.17222	-3.60245	1.10568e-297	2	A2M
ENSG00000111321	7.85064e-297	-1.69882	-1.57601	-1.82162	3.076e-295	4055	LTBR
ENSG00000161929	6.88101e-294	-1.09096	-1.00842	-1.17351	2.66866e-292	388325	SCIMP
ENSG00000187764	7.21417e-294	-1.55318	-1.44714	-1.65921	2.78842e-292	10507	SEMA4D
ENSG00000072694	4.64711e-290	-1.49877	-1.35806	-1.63949	1.7375e-288	2213	FCGR2B
ENSG00000181631	6.46148e-289	-1.7955	-1.6496	-1.94139	2.3847e-287	53829	P2RY13
ENSG00000169252	9.28148e-289	-1.38764	-1.25804	-1.51725	3.40351e-287	154	ADRB2
ENSG00000129538	1.29954e-288	-2.54811	-2.32207	-2.77416	4.75016e-287	6035	RNASE1
ENSG00000137393	1.6182e-287	-1.21008	-1.10954	-1.31062	5.89611e-286	255488	RNF144B
ENSG00000106066	1.63391e-287	-2.90874	-2.70812	-3.10937	5.93448e-286	54504	CPVL
ENSG00000093072	3.7169e-287	-1.63411	-1.528	-1.74021	1.34573e-285	51816	CECR1
ENSG00000178695	2.51006e-284	-1.59217	-1.47986	-1.70449	9.05916e-283	115207	KCTD12
ENSG00000213316	2.48021e-282	-1.42484	-1.29774	-1.55194	8.86754e-281	4056	LTC4S
ENSG00000131724	1.07057e-280	-1.43365	-1.33081	-1.53649	3.79206e-279	3597	IL13RA1
ENSG00000166340	1.27458e-280	-2.47365	-2.34561	-2.60169	4.50076e-279	1200	TPP1
ENSG00000133112	1.51206e-276	-1.61778	-1.50838	-1.72718	5.27425e-275	101928826	TPT1
ENSG00000197766	1.77891e-276	-1.4949	-1.36078	-1.62902	6.16742e-275	1675	CFD
ENSG00000131446	1.03004e-275	-2.19733	-2.04638	-2.34829	3.56034e-274	4245	MGAT1
ENSG00000010671	2.7572e-275	-1.20317	-1.08184	-1.3245	9.50154e-274	695	BTK
ENSG00000120690	3.15106e-275	-2.00304	-1.87468	-2.1314	1.08262e-273	1997	ELF1
ENSG00000139679	1.27456e-273	-2.33633	-2.16895	-2.50372	4.35291e-272	10161	LPAR6
ENSG00000089327	4.27742e-271	-2.43985	-2.27975	-2.59994	1.41849e-269	53827	FXYD5
ENSG00000167604	6.21938e-271	-1.4795	-1.35761	-1.60139	2.05653e-269	84807	NFKBID
ENSG00000167642	3.07748e-270	-1.55794	-1.42853	-1.68734	1.01468e-268	10653	SPINT2
ENSG00000110719	4.17371e-269	-1.61948	-1.49311	-1.74585	1.36433e-267	10312	TCIRG1
ENSG00000233841	5.5587e-269	-2.97498	-2.82917	-3.12079	1.81188e-267	3107	HLA-C
ENSG00000153551	7.26871e-269	-1.53163	-1.402	-1.66125	2.36254e-267	112616	CMTM7
ENSG00000105643	1.72496e-266	-1.34882	-1.23317	-1.46447	5.57494e-265	27106	ARRDC2
ENSG00000163162	1.76766e-264	-2.1667	-2.02562	-2.30779	5.66493e-263	284996	RNF149
ENSG00000115935	2.58019e-264	-1.31727	-1.23182	-1.40272	8.24578e-263	7456	WIPF1
ENSG00000166888	1.21071e-263	-1.40701	-1.30281	-1.51122	3.84771e-262	6778	STAT6
ENSG00000197629	1.45161e-260	-1.01573	-0.918483	-1.11298	4.55011e-259	219972	MPEG1
ENSG00000106991	9.39408e-260	-1.75386	-1.62111	-1.88662	2.92059e-258	2022	ENG
ENSG00000189067	2.44725e-258	-2.474	-2.32765	-2.62035	7.5469e-257	9516	LITAF
ENSG00000206509	4.13424e-257	-1.90048	-1.77712	-2.02384	1.25797e-255	3134	HLA-F
ENSG00000136717	6.69774e-257	-1.99183	-1.85511	-2.12855	2.0326e-255	274	BIN1
ENSG00000091513	3.03956e-255	-1.56645	-1.34852	-1.78438	9.12745e-254	7018	TF
ENSG00000163823	2.42042e-253	-1.23059	-1.10951	-1.35167	7.21146e-252	1230	CCR1
ENSG00000119508	2.79213e-253	-1.40223	-1.28319	-1.52127	8.29733e-252	8013	NR4A3
ENSG00000118503	6.37758e-253	-1.76853	-1.62731	-1.90975	1.88542e-251	7128	TNFAIP3
ENSG00000138670	1.01893e-251	-1.83541	-1.68829	-1.98254	3.00453e-250	153020	RASGEF1B
ENSG00000136653	2.42893e-251	-1.40629	-1.2804	-1.53218	7.12548e-250	83593	RASSF5
ENSG00000146094	8.81396e-248	-1.30387	-1.19321	-1.41453	2.55292e-246	79930	DOK3
ENSG00000164674	1.12204e-247	-1.06957	-0.965378	-1.17377	3.23356e-246	94120	SYTL3
ENSG00000164124	1.15726e-246	-1.95525	-1.77702	-2.13348	3.3018e-245	55314	TMEM144
ENSG00000261180	1.88135e-245	-1.30558	-1.17184	-1.43932	5.32785e-244	23601	CLEC5A
ENSG00000175482	1.81692e-241	-1.6196	-1.51135	-1.72786	5.03327e-240	57804	POLD4
ENSG00000113269	2.10236e-241	-2.13976	-1.98771	-2.2918	5.80992e-240	55819	RNF130
ENSG00000100100	2.26964e-240	-2.14031	-1.9787	-2.30191	6.22709e-239	113791	PIK3IP1
ENSG00000124491	7.15148e-239	-1.52803	-1.37213	-1.68393	1.92972e-237	2162	F13A1
ENSG00000101347	1.74217e-238	-2.01127	-1.87257	-2.14998	4.67892e-237	25939	SAMHD1
ENSG00000121064	2.396e-237	-2.24096	-2.08027	-2.40166	6.40481e-236	59342	SCPEP1
ENSG00000157557	2.52408e-235	-1.70334	-1.57428	-1.8324	6.68473e-234	2114	ETS2
ENSG00000112343	6.54115e-235	-1.20068	-1.10674	-1.29463	1.72834e-233	10475	TRIM38
ENSG00000082397	4.80304e-234	-1.13837	-1.03444	-1.2423	1.26616e-232	23136	EPB41L3
ENSG00000128604	1.17619e-233	-1.1904	-1.08028	-1.30052	3.08641e-232	3663	IRF5
ENSG00000118985	2.77328e-233	-1.45375	-1.34387	-1.56364	7.22758e-232	22936	ELL2
ENSG00000120129	4.00876e-233	-2.7003	-2.48352	-2.91709	1.04237e-231	1843	DUSP1
ENSG00000136235	7.96878e-233	-1.96179	-1.78286	-2.14071	2.06737e-231	10457	GPNMB
ENSG00000124731	2.75011e-232	-1.49604	-1.35239	-1.63969	7.11856e-231	54210	TREM1
ENSG00000150977	8.93303e-231	-1.69385	-1.55474	-1.83297	2.29154e-229	196383	RILPL2
ENSG00000163694	6.49609e-230	-1.0533	-0.95164	-1.15495	1.66268e-228	54502	RBM47
ENSG00000104774	2.47843e-229	-1.90441	-1.76764	-2.04119	6.32939e-228	4125	MAN2B1
ENSG00000186517	3.05302e-229	-1.32903	-1.21717	-1.44089	7.76212e-228	257106	ARHGAP30
ENSG00000173559	2.13065e-228	-1.60782	-1.47942	-1.73621	5.39309e-227	64859	NABP1
ENSG00000100647	3.66706e-228	-1.68834	-1.58083	-1.79584	9.26155e-227	9766	KIAA0247
ENSG00000141480	7.27423e-228	-1.20235	-1.11726	-1.28743	1.83314e-226	409	ARRB2
ENSG00000167641	1.75517e-227	-1.19525	-1.03568	-1.35483	4.39406e-226	94274	PPP1R14A
ENSG00000121281	2.08885e-225	-1.29605	-1.19616	-1.39593	5.16166e-224	113	ADCY7
ENSG00000116741	3.41882e-225	-2.52366	-2.29355	-2.75377	8.42989e-224	5997	RGS2
ENSG00000178726	5.24709e-223	-1.19605	-1.06291	-1.3292	1.28e-221	7056	THBD
ENSG00000145335	6.93577e-223	-1.39917	-1.27861	-1.51974	1.68834e-221	6622	SNCA
ENSG00000187796	1.48301e-222	-1.12317	-1.01	-1.23633	3.60237e-221	64170	CARD9
ENSG00000100280	3.51555e-222	-1.70822	-1.58365	-1.83279	8.48552e-221	162	AP1B1
ENSG00000153071	2.46747e-221	-1.35435	-1.23693	-1.47177	5.91832e-220	101926921	DAB2
ENSG00000153208	2.31884e-220	-1.60102	-1.46119	-1.74086	5.53859e-219	10461	MERTK
ENSG00000143162	3.5318e-220	-2.18399	-2.02089	-2.34708	8.40068e-219	8804	CREG1
ENSG00000095303	6.57924e-219	-1.3642	-1.24708	-1.48132	1.55845e-217	5742	PTGS1
ENSG00000187474	3.28588e-217	-1.08078	-0.96381	-1.19774	7.70364e-216	2359	FPR3
ENSG00000147872	1.14513e-215	-2.3402	-2.14116	-2.53924	2.67375e-214	123	PLIN2
ENSG00000138639	1.23449e-213	-1.1117	-1.01326	-1.21014	2.83043e-212	83478	ARHGAP24
ENSG00000162924	2.77585e-213	-1.47563	-1.37051	-1.58074	6.31382e-212	5966	REL
ENSG00000150656	4.9962e-213	-1.51724	-1.3308	-1.70369	1.13191e-211	84735	CNDP1
ENSG00000146376	9.11308e-213	-1.50571	-1.38368	-1.62774	2.06053e-211	93663	ARHGAP18
ENSG00000123560	1.23422e-212	-1.13644	-0.857558	-1.41532	2.78514e-211	5354	PLP1
ENSG00000169429	2.9655e-212	-1.97721	-1.76035	-2.19407	6.66567e-211	3576	IL8
ENSG00000141526	1.2633e-209	-1.14783	-1.03873	-1.25692	2.79563e-208	102465472	SLC16A3
ENSG00000123358	1.38967e-209	-1.99968	-1.82592	-2.17344	3.06936e-208	3164	NR4A1
ENSG00000197971	1.92319e-208	-2.33955	-2.14227	-2.53683	4.22326e-207	4155	MBP
ENSG00000081320	2.46988e-208	-1.3709	-1.26839	-1.47342	5.39273e-207	9262	STK17B
ENSG00000185201	4.23007e-208	-2.13537	-1.96727	-2.30348	9.20079e-207	10581	IFITM2
ENSG00000204103	5.28336e-207	-1.49072	-1.36631	-1.61512	1.14266e-205	9935	MAFB
ENSG00000100596	1.36008e-205	-1.36517	-1.27285	-1.45749	2.90854e-204	9517	SPTLC2
ENSG00000105695	1.83639e-205	-1.61947	-1.4233	-1.81563	3.9198e-204	4099	MAG
ENSG00000137345	3.84703e-204	-1.29193	-1.19024	-1.39361	8.16584e-203	4340	MOG
ENSG00000110031	4.55641e-204	-1.5941	-1.45821	-1.72998	9.65369e-203	9404	LPXN
ENSG00000107317	5.71046e-204	-1.54034	-1.30803	-1.77265	1.20764e-202	5730	PTGDS
ENSG00000113532	1.1241e-203	-1.30463	-1.21103	-1.39822	2.36848e-202	7903	ST8SIA4
ENSG00000188921	3.56302e-203	-1.123	-1.00256	-1.24343	7.49347e-202	401494	PTPLAD2
ENSG00000145569	6.96832e-203	-1.33359	-1.21983	-1.44735	1.46284e-201	54491	FAM105A
ENSG00000154589	1.16583e-202	-1.51273	-1.36961	-1.65585	2.43844e-201	23643	LY96
ENSG00000057657	1.37297e-201	-1.2304	-1.12496	-1.33585	2.84569e-200	639	PRDM1
ENSG00000135821	3.29061e-201	-1.709	-1.55603	-1.86197	6.79565e-200	2752	GLUL
ENSG00000090339	2.07386e-199	-1.39817	-1.27879	-1.51755	4.21439e-198	3383	ICAM1
ENSG00000121316	7.48209e-199	-1.44456	-1.3014	-1.58773	1.51778e-197	79887	PLBD1
ENSG00000108387	5.68026e-196	-1.17565	-0.98567	-1.36562	1.13022e-194	5414	44078
ENSG00000118855	8.53416e-196	-2.3139	-2.1392	-2.48861	1.69513e-194	64747	MFSD1
ENSG00000205542	1.50175e-195	-1.69189	-1.58614	-1.79763	2.97772e-194	7114	TMSB4X
ENSG00000136541	2.30884e-194	-1.52668	-1.3453	-1.70806	4.53873e-193	57471	ERMN
ENSG00000241839	5.53249e-194	-1.42142	-1.30453	-1.53832	1.08016e-192	80301	PLEKHO2
ENSG00000171700	9.50049e-193	-1.78645	-1.64097	-1.93192	1.83297e-191	10287	RGS19
ENSG00000198951	3.12354e-192	-1.65719	-1.52895	-1.78544	6.00613e-191	4668	NAGA
ENSG00000068305	4.13125e-192	-1.44259	-1.33723	-1.54796	7.91719e-191	4205	MEF2A
ENSG00000114541	5.28024e-192	-1.03924	-0.94094	-1.13754	1.01022e-190	23150	FRMD4B
ENSG00000162496	2.46139e-190	-1.96634	-1.80691	-2.12578	4.67011e-189	9249	DHRS3
ENSG00000100345	2.21233e-189	-1.29046	-1.20194	-1.37898	4.16303e-188	4627	MYH9
ENSG00000137752	1.9814e-188	-1.73298	-1.57609	-1.88987	3.70411e-187	834	CASP1
ENSG00000136869	5.77048e-184	-1.09586	-0.987329	-1.20439	1.04462e-182	7099	TLR4
ENSG00000137161	9.44608e-184	-1.75559	-1.61004	-1.90115	1.70731e-182	10695	CNPY3
ENSG00000104763	1.15269e-183	-2.00155	-1.83049	-2.17262	2.08012e-182	427	ASAH1
ENSG00000167755	2.87959e-183	-1.39838	-1.22185	-1.5749	5.1801e-182	5653	KLK6
ENSG00000139832	9.85958e-183	-1.69543	-1.54071	-1.85015	1.76808e-181	55647	RAB20
ENSG00000182179	4.88052e-180	-1.39339	-1.27157	-1.51521	8.55099e-179	100847079	UBA7
ENSG00000196743	9.48517e-180	-1.33701	-1.23578	-1.43824	1.65933e-178	2760	GM2A
ENSG00000171840	1.66119e-178	-1.21315	-1.07794	-1.34835	2.87964e-177	4815	NINJ2
ENSG00000162745	1.40092e-177	-1.11298	-0.992759	-1.23321	2.3994e-176	25903	OLFML2B
ENSG00000175567	8.13048e-177	-2.105	-1.93846	-2.27154	1.37605e-175	7351	UCP2
ENSG00000196187	2.63571e-176	-1.21605	-1.10139	-1.33071	4.42807e-175	9725	TMEM63A
ENSG00000241399	5.01291e-176	-1.62324	-1.48217	-1.76431	8.3849e-175	9936	CD302
ENSG00000135838	6.57446e-176	-1.46502	-1.32793	-1.60211	1.09648e-174	80896	NPL
ENSG00000158050	2.65324e-175	-1.04553	-0.923519	-1.16753	4.40576e-174	1844	DUSP2
ENSG00000079819	9.09748e-173	-1.6861	-1.54504	-1.82716	1.48692e-171	2037	EPB41L2
ENSG00000073849	9.33144e-173	-1.81004	-1.66176	-1.95832	1.52298e-171	6480	ST6GAL1
ENSG00000079277	3.23686e-171	-1.40614	-1.27993	-1.53235	5.2159e-170	8569	MKNK1
ENSG00000137767	3.38704e-171	-1.25124	-1.12114	-1.38133	5.45022e-170	58472	SQRDL
ENSG00000130830	2.71271e-169	-1.66113	-1.5186	-1.80366	4.31657e-168	4354	MPP1
ENSG00000145685	3.88345e-169	-1.36946	-1.24514	-1.49378	6.15382e-168	10184	LHFPL2
ENSG00000013364	1.26322e-168	-1.48697	-1.35554	-1.6184	1.99344e-167	9961	MVP
ENSG00000132274	6.63822e-168	-1.8504	-1.7027	-1.99811	1.04324e-166	10346	TRIM22
ENSG00000128512	1.06543e-167	-1.37934	-1.27363	-1.48505	1.6721e-166	9732	DOCK4
ENSG00000244274	4.99738e-167	-1.52343	-1.31122	-1.73564	7.80014e-166	55861	DBNDD2
ENSG00000102524	3.13052e-165	-1.09987	-0.988222	-1.21152	4.80111e-164	10673	TNFSF13B
ENSG00000136960	3.78311e-164	-1.5522	-1.36805	-1.73635	5.74039e-163	5168	ENPP2
ENSG00000092529	3.9006e-164	-1.55634	-1.39044	-1.72225	5.91083e-163	825	CAPN3
ENSG00000100906	7.52015e-164	-2.25638	-2.07467	-2.4381	1.13657e-162	4792	NFKBIA
ENSG00000171298	5.27008e-161	-1.57167	-1.42965	-1.71369	7.8082e-160	2548	GAA
ENSG00000122359	2.47949e-160	-1.09628	-0.990451	-1.20212	3.62761e-159	311	ANXA11
ENSG00000157514	4.04289e-159	-2.30863	-2.11819	-2.49906	5.86989e-158	1831	TSC22D3
ENSG00000130844	4.88849e-159	-1.6121	-1.47026	-1.75394	7.08863e-158	55422	ZNF331
ENSG00000107551	7.32845e-159	-1.97809	-1.82849	-2.12769	1.06133e-157	83937	RASSF4
ENSG00000186635	2.04188e-158	-1.28983	-1.18705	-1.39261	2.94592e-157	116985	ARAP1
ENSG00000051108	1.61558e-157	-2.33573	-2.15066	-2.5208	2.31627e-156	9709	HERPUD1
ENSG00000196104	2.19379e-156	-1.26005	-1.09422	-1.42588	3.11018e-155	50859	SPOCK3
ENSG00000181804	1.96277e-155	-1.25611	-1.1373	-1.37491	2.75535e-154	285195	SLC9A9
ENSG00000113070	4.23519e-155	-1.5881	-1.43089	-1.74531	5.92357e-154	1839	HBEGF
ENSG00000085871	8.98883e-153	-1.37255	-1.23684	-1.50826	1.24355e-151	4258	MGST2
ENSG00000120063	1.89859e-150	-1.39966	-1.27411	-1.5252	2.58901e-149	10672	GNA13
ENSG00000198053	1.16809e-149	-1.12509	-1.0247	-1.22549	1.58155e-148	140885	SIRPA
ENSG00000167995	5.08977e-149	-1.00235	-0.90235	-1.10234	6.85084e-148	7439	BEST1
ENSG00000250722	1.78421e-146	-2.09776	-1.85658	-2.33893	2.34904e-145	6414	SEPP1
ENSG00000128016	3.41593e-146	-2.65267	-2.45453	-2.85081	4.47671e-145	7538	ZFP36
ENSG00000187164	9.316e-145	-1.44028	-1.31573	-1.56483	1.20434e-143	57698	KIAA1598
ENSG00000188641	3.41328e-144	-1.34678	-1.22538	-1.46819	4.37796e-143	1806	DPYD
ENSG00000170525	1.36151e-143	-1.42247	-1.30289	-1.54205	1.73078e-142	5209	PFKFB3
ENSG00000150867	3.47212e-142	-1.8191	-1.66661	-1.97159	4.35099e-141	5305	PIP4K2A
ENSG00000110852	6.4451e-142	-1.1502	-1.02937	-1.27103	8.04126e-141	9976	CLEC2B
ENSG00000135926	1.29541e-141	-1.74495	-1.59866	-1.89124	1.6092e-140	102465256	TMBIM1
ENSG00000172005	3.37052e-141	-1.07418	-0.927775	-1.22059	4.15988e-140	4118	MAL
ENSG00000205220	1.66539e-140	-1.31583	-1.17953	-1.45213	2.04002e-139	5699	PSMB10
ENSG00000111229	5.91657e-139	-1.50039	-1.35144	-1.64935	7.12542e-138	10094	ARPC3
ENSG00000109323	3.12135e-137	-1.1294	-1.01889	-1.23992	3.7122e-136	4126	MANBA
ENSG00000153310	1.03482e-133	-1.6675	-1.53124	-1.80375	1.1971e-132	51571	FAM49B
ENSG00000081189	2.79096e-133	-1.26936	-1.14954	-1.38919	3.21889e-132	4208	MEF2C
ENSG00000124126	9.0567e-132	-1.0856	-0.994461	-1.17674	1.02897e-130	57580	PREX1
ENSG00000100300	9.95828e-131	-1.67442	-1.50258	-1.84626	1.11371e-129	706	TSPO
ENSG00000131669	5.22713e-130	-1.7114	-1.52864	-1.89416	5.77255e-129	4814	NINJ1
ENSG00000101608	6.92146e-130	-1.90965	-1.75494	-2.06436	7.62894e-129	10627	MYL12A
ENSG00000135905	1.65269e-128	-1.07956	-0.985846	-1.17328	1.80252e-127	55619	DOCK10
ENSG00000131238	2.05734e-127	-1.52457	-1.34798	-1.70116	2.21222e-126	5538	PPT1
ENSG00000136732	3.42752e-126	-1.18297	-1.06155	-1.30439	3.64444e-125	2995	GYPC
ENSG00000066322	2.12305e-125	-1.68634	-1.51875	-1.85392	2.24076e-124	102466723	ELOVL1
ENSG00000084070	3.33646e-124	-1.06455	-0.953099	-1.17601	3.46707e-123	64744	SMAP2
ENSG00000186815	1.99147e-121	-1.00981	-0.916727	-1.10289	2.00215e-120	53373	TPCN1
ENSG00000100600	5.7024e-121	-1.49259	-1.35547	-1.62971	5.71289e-120	5641	LGMN
ENSG00000162645	1.80265e-120	-1.03785	-0.913762	-1.16194	1.79496e-119	2634	GBP2
ENSG00000160179	4.3339e-120	-1.06816	-0.952343	-1.18398	4.293e-119	9619	ABCG1
ENSG00000157873	1.90246e-119	-1.09574	-0.977098	-1.21439	1.86833e-118	8764	TNFRSF14
ENSG00000169756	2.18614e-119	-1.03809	-0.944793	-1.13138	2.14324e-118	100288695	LIMS1
ENSG00000140497	1.11266e-118	-1.57253	-1.43023	-1.71484	1.08525e-117	10066	SCAMP2
ENSG00000107521	1.1817e-118	-1.08758	-0.97969	-1.19547	1.15062e-117	3257	HPS1
ENSG00000155849	1.50325e-117	-1.09327	-0.963943	-1.2226	1.4477e-116	9844	ELMO1
ENSG00000206505	4.20991e-117	-1.64052	-1.51587	-1.76517	4.03397e-116	3105	HLA-A
ENSG00000073921	1.53603e-116	-1.12246	-1.01746	-1.22746	1.46325e-115	8301	PICALM
ENSG00000106565	5.85046e-115	-1.82245	-1.63288	-2.01203	5.5136e-114	28959	TMEM176B
ENSG00000131236	7.7735e-114	-1.34404	-1.21122	-1.47687	7.2483e-113	10487	CAP1
ENSG00000013297	4.31139e-111	-1.10909	-0.990976	-1.22719	3.90551e-110	5010	CLDN11
ENSG00000179163	2.1288e-110	-1.31213	-1.16419	-1.46007	1.91625e-109	2517	FUCA1
ENSG00000185650	6.02083e-110	-1.2345	-1.08183	-1.38718	5.369e-109	677	ZFP36L1
ENSG00000068793	5.6534e-109	-1.0469	-0.898376	-1.19542	4.97543e-108	23191	CYFIP1
ENSG00000138135	6.25558e-109	-1.21231	-1.04685	-1.37777	5.49694e-108	9023	CH25H
ENSG00000057252	8.16433e-109	-1.01691	-0.919428	-1.11439	7.16319e-108	6646	SOAT1
ENSG00000142669	2.10113e-108	-1.38576	-1.24504	-1.52647	1.83504e-107	83442	SH3BGRL3
ENSG00000158195	4.07578e-108	-1.10387	-1.00968	-1.19807	3.54339e-107	10163	WASF2
ENSG00000005020	8.89397e-107	-1.36008	-1.22056	-1.4996	7.62788e-106	8935	SKAP2
ENSG00000145416	6.65475e-106	-1.13611	-1.02001	-1.25221	5.64814e-105	55016	43891
ENSG00000077549	5.05133e-104	-1.14167	-1.02067	-1.26267	4.20307e-103	832	CAPZB
ENSG00000148834	9.94924e-104	-1.48404	-1.32001	-1.64806	8.2485e-103	9446	GSTO1
ENSG00000129534	8.97224e-103	-1.01011	-0.900124	-1.1201	7.39031e-102	55320	MIS18BP1
ENSG00000223639	9.30547e-103	-1.68788	-1.5057	-1.87007	7.65927e-102	1192	CLIC1
ENSG00000176485	7.01156e-102	-1.13454	-0.97023	-1.29886	5.70956e-101	11145	PLA2G16
ENSG00000067082	6.99111e-101	-1.38529	-1.23968	-1.5309	5.60121e-100	1316	KLF6
ENSG00000111275	4.25512e-100	-1.43775	-1.26944	-1.60605	3.38075e-99	217	ALDH2
ENSG00000188313	2.27649e-99	-1.41224	-1.25967	-1.5648	1.77783e-98	5359	PLSCR1
ENSG00000129422	2.50087e-99	-1.11542	-0.987227	-1.2436	1.95173e-98	57509	MTUS1
ENSG00000108518	9.52514e-99	-1.01084	-0.910862	-1.11081	7.3683e-98	5216	PFN1
ENSG00000132334	2.44349e-95	-1.04836	-0.936453	-1.16027	1.80945e-94	5791	PTPRE
ENSG00000244509	6.04252e-95	-1.14011	-1.00205	-1.27818	4.44296e-94	27350	APOBEC3C
ENSG00000108669	8.41755e-95	-1.14775	-1.02718	-1.26832	6.16946e-94	9267	CYTH1
ENSG00000105612	7.54498e-94	-1.33807	-1.1866	-1.48954	5.48077e-93	1777	DNASE2
ENSG00000122861	2.45857e-93	-1.21087	-1.06108	-1.36066	1.77691e-92	5328	PLAU
ENSG00000173221	6.02992e-92	-1.42415	-1.26362	-1.58468	4.29032e-91	2745	GLRX
ENSG00000196954	1.11206e-91	-1.12956	-0.990976	-1.26813	7.87321e-91	837	CASP4
ENSG00000152518	4.52803e-91	-1.30997	-1.17725	-1.4427	3.18998e-90	678	ZFP36L2
ENSG00000152601	2.09759e-90	-1.00651	-0.90939	-1.10363	1.46154e-89	4154	MBNL1
ENSG00000132386	5.93107e-89	-1.1086	-0.968513	-1.24868	4.02953e-88	5176	SERPINF1
ENSG00000137154	1.77395e-87	-1.06442	-0.948479	-1.18035	1.17861e-86	6194	RPS6
ENSG00000136826	2.58314e-87	-1.02761	-0.899324	-1.1559	1.71029e-86	9314	KLF4
ENSG00000115271	8.04103e-87	-1.14591	-1.01478	-1.27704	5.30856e-86	25801	GCA
ENSG00000112759	9.50845e-87	-1.16225	-1.02549	-1.29902	6.2701e-86	2030	SLC29A1
ENSG00000198189	1.28392e-86	-1.35346	-1.19362	-1.5133	8.45185e-86	51170	HSD17B11
ENSG00000049245	1.88291e-86	-1.39046	-1.23212	-1.5488	1.23523e-85	9341	VAMP3
ENSG00000100612	3.33623e-86	-1.59651	-1.43333	-1.75968	2.18238e-85	51635	DHRS7
ENSG00000110108	1.76186e-83	-1.09508	-0.971155	-1.21901	1.10452e-82	79073	TMEM109
ENSG00000168476	3.59549e-83	-1.03839	-0.912081	-1.1647	2.24296e-82	80346	REEP4
ENSG00000134107	5.24905e-83	-1.00911	-0.881524	-1.13669	3.26738e-82	8553	BHLHE40
ENSG00000065413	1.10764e-80	-1.17568	-1.04662	-1.30475	6.67323e-80	91526	ANKRD44
ENSG00000096060	2.2319e-80	-1.34046	-1.19756	-1.48336	1.33692e-79	2289	FKBP5
ENSG00000131171	9.97926e-80	-1.42977	-1.2574	-1.60213	5.91875e-79	6451	SH3BGRL
ENSG00000213614	1.32376e-79	-1.26705	-1.11275	-1.42134	7.82292e-79	3073	HEXA
ENSG00000141540	1.3608e-79	-1.02701	-0.893867	-1.16016	8.03349e-79	94015	TTYH2
ENSG00000147894	5.65077e-78	-1.38388	-1.22483	-1.54293	3.22446e-77	203228	C9orf72
ENSG00000026508	2.36764e-77	-1.18036	-1.0295	-1.33121	1.33769e-76	960	CD44
ENSG00000205352	1.11863e-75	-1.16208	-1.01385	-1.31032	6.12358e-75	54458	PRR13
ENSG00000103066	4.55945e-75	-1.024	-0.887592	-1.1604	2.46875e-74	23659	PLA2G15
ENSG00000144746	7.50796e-75	-1.28183	-1.12103	-1.44264	4.05373e-74	10550	ARL6IP5
ENSG00000133321	2.06762e-74	-1.07365	-0.928112	-1.2192	1.10747e-73	5920	RARRES3
ENSG00000176597	2.10938e-73	-1.01884	-0.878804	-1.15887	1.11009e-72	101928934	B3GNT5
ENSG00000104324	7.59964e-73	-1.06808	-0.931164	-1.205	3.95755e-72	10404	CPQ
ENSG00000176978	2.97045e-71	-1.08473	-0.950264	-1.21919	1.50709e-70	29952	DPP7
ENSG00000103187	2.84958e-70	-1.19814	-1.03522	-1.36107	1.41564e-69	23406	COTL1
ENSG00000130303	1.07378e-69	-1.29496	-1.12815	-1.46178	5.27939e-69	684	BST2
ENSG00000116473	1.28621e-69	-1.08406	-0.943192	-1.22493	6.31295e-69	5906	RAP1A
ENSG00000168216	3.31965e-69	-1.09475	-0.94905	-1.24044	1.61893e-68	55788	LMBRD1
ENSG00000228144	5.38073e-69	-1.25733	-1.11339	-1.40127	2.60741e-68	51643	TMBIM4
ENSG00000114978	7.38066e-69	-1.01007	-0.853666	-1.16648	3.57351e-68	55233	MOB1A
ENSG00000159322	1.31903e-68	-1.149	-1.01061	-1.2874	6.35945e-68	83440	ADPGK
ENSG00000143549	1.8086e-68	-1.05927	-0.942364	-1.17618	8.66871e-68	7170	TPM3
ENSG00000082996	6.89341e-68	-1.18622	-1.02728	-1.34516	3.27795e-67	11342	RNF13
ENSG00000049860	1.1981e-67	-1.23119	-1.0642	-1.39818	5.67361e-67	3074	HEXB
ENSG00000162704	2.76804e-66	-1.14736	-0.98376	-1.31097	1.27853e-65	10092	ARPC5
ENSG00000185043	1.32074e-65	-1.17835	-1.02391	-1.3328	6.01057e-65	10519	CIB1
ENSG00000125740	4.29036e-65	-1.0991	-0.956586	-1.24161	1.93252e-64	2354	FOSB
ENSG00000237724	5.2602e-65	-1.79241	-1.57315	-2.01167	2.361e-64	3304	HSPA1A
ENSG00000087074	3.27031e-64	-1.11115	-0.928437	-1.29385	1.4435e-63	23645	PPP1R15A
ENSG00000124762	4.99355e-64	-1.36405	-1.1913	-1.53681	2.19736e-63	1026	CDKN1A
ENSG00000105835	1.01475e-63	-1.102	-0.921193	-1.28281	4.43966e-63	10135	NAMPT
ENSG00000112096	2.23133e-62	-1.24634	-1.06826	-1.42442	9.5008e-62	100129518	SOD2
ENSG00000116489	7.14674e-62	-1.09969	-0.964082	-1.23529	3.01386e-61	829	CAPZA1
ENSG00000116815	2.40838e-61	-1.23613	-1.07395	-1.39831	1.00637e-60	965	CD58
ENSG00000168209	1.13464e-60	-1.32476	-1.13126	-1.51825	4.69152e-60	54541	DDIT4
ENSG00000091317	1.15125e-60	-1.0648	-0.911587	-1.21802	4.75849e-60	54918	CMTM6
ENSG00000095794	3.05409e-59	-1.05226	-0.904235	-1.20029	1.22775e-58	1390	CREM
ENSG00000183283	1.12521e-57	-1.0608	-0.926069	-1.19553	4.3728e-57	9802	DAZAP2
ENSG00000135535	9.72979e-55	-1.2721	-1.10612	-1.43808	3.54857e-54	8763	CD164
ENSG00000147416	4.91794e-54	-1.03036	-0.868915	-1.19181	1.77105e-53	526	ATP6V1B2
ENSG00000138293	1.01318e-52	-1.0527	-0.905373	-1.20003	3.56782e-52	8031	NCOA4
ENSG00000002933	1.41288e-52	-1.0219	-0.867114	-1.17668	4.96308e-52	55365	TMEM176A
ENSG00000159388	2.39578e-51	-1.17656	-0.991173	-1.36194	8.20172e-51	7832	BTG2
ENSG00000059804	1.4361e-50	-1.00156	-0.850504	-1.15262	4.86108e-50	6515	SLC2A3
ENSG00000099860	9.89042e-50	-1.18127	-1.00766	-1.35488	3.29517e-49	4616	GADD45B
ENSG00000115738	1.81153e-46	-1.10271	-0.892736	-1.31268	5.65349e-46	3398	ID2
ENSG00000092010	4.64453e-44	-1.1121	-0.957041	-1.26715	1.37201e-43	5720	PSME1
ENSG00000171223	4.68639e-43	-1.11675	-0.93742	-1.29608	1.35739e-42	3726	JUNB
ENSG00000135046	1.21604e-28	-1.12013	-0.909835	-1.33042	2.56031e-28	301	ANXA1
ENSG00000122026	9.01909e-26	-1.18749	-0.947031	-1.42795	1.7871e-25	619499	RPL21

## Sheet: Upregulated LncRNAs
Ensembl_ID	Pr(>Chisq)	coef	ci.hi	ci.lo	fdr	LncRNA_symbol
ENSG00000245526	0	2.14012	2.19294	2.08731	0	LINC00461
ENSG00000242808	0	2.36729	2.54887	2.18571	0	SOX2-OT
ENSG00000214548	3.76483e-207	2.09579	2.19544	1.99614	5.50606e-205	MEG3
ENSG00000255248	7.86737e-172	1.51498	1.58719	1.44277	5.75302e-170	MIR100HG
ENSG00000232677	3.28375e-170	1.09422	1.1608	1.02764	2.13444e-168	LINC00665
ENSG00000226950	1.68147e-155	2.14284	2.26686	2.01882	9.83659e-154	DANCR
ENSG00000225783	1.61783e-143	1.07037	1.12371	1.01703	7.88691e-142	MIAT
ENSG00000247828	2.27786e-124	1.18999	1.25097	1.12901	1.02504e-122	TMEM161B-AS1
ENSG00000231889	1.82877e-111	1.1946	1.28695	1.10226	6.29313e-110	TRAF3IP2-AS1
ENSG00000163597	5.82826e-108	1.52029	1.64072	1.39985	1.89418e-106	SNHG16
ENSG00000255717	3.10717e-43	1.14756	1.30277	0.99235	3.49556e-42	SNHG1
ENSG00000281184	2.01923e-31	1.00391	1.17601	0.831815	1.37354e-30	PSMB1

## Sheet: Dnregulated LncRNAs
Ensembl_ID	Pr(>Chisq)	coef	ci.hi	ci.lo	fdr	LncRNA_symbol
ENSG00000245532	3.96856e-194	-1.89111	-1.77524	-2.00699	3.86934e-192	NEAT1
